# Supplementary material for: Providing predictive models for quality parameters of groundwater resources in arid areas of central Iran: A case study of kashan plain
Source: Heliyon. 2024 May 17;10(11):e31493. doi: 10.1016/j.heliyon.2024.e31493 (PMC11152681; doi:10.1016/j.heliyon.2024.e31493)
Supplement: Multimedia component 1 [file mmc1.zip]

Archive with 1 entries (1 files):
- hly_31493_Supplementary Material_mmc1.R
