# Supplementary material for: Providing predictive models for quality parameters of groundwater resources in arid areas of central Iran: A case study of kashan plain
Source: Heliyon. 2024 May 17;10(11):e31493. doi: 10.1016/j.heliyon.2024.e31493 (PMC11152681; doi:10.1016/j.heliyon.2024.e31493)
Supplement: Multimedia component 1 [file mmc1.zip › hly_31493_Supplementary Material_mmc1.R]

#########################################################

##### split TH #####
library("tidymodels")

set.seed(122)
TH_split <- initial_split(kashan.full.dataset.comp, prop = 3/4) 

TH_train <- training(TH_split)
TH_test  <- testing(TH_split)

##### regression ##### TH ######

linear_reg()

lm_mod <- linear_reg()

lm_fit <- 
  lm_mod %>% 
  fit(TH ~Ca+Mg+SO4+NH3+Fl+Cl+HCO3+K+pH, data =TH_train)
lm_fit

tidy(lm_fit) 

p1 <- predict(lm_fit,TH_train)
(cor(TH_train$TH,p1))^2

p2 <- predict(lm_fit,TH_test)
(cor(TH_test$TH,p2))^2

rmse_vec(TH_train$TH,p1$.pred)

rmse_vec(TH_test$TH,p2$.pred)
########################################################

#################### tune decision_tree #######################  TH ######


tune_spec <- 
  decision_tree(
    cost_complexity = tune(),
    tree_depth = tune()
  ) %>% 
  set_engine("rpart") %>% 
  set_mode("regression")

tune_spec

tree_grid <- grid_regular(cost_complexity(),
                          tree_depth(),
                          levels =5)
tree_grid

tree_grid %>% 
  count(tree_depth)

set.seed(234)
TH_folds <- vfold_cv(TH_train)

set.seed(345)

tree_wf <- workflow() %>%
  add_model(tune_spec) %>%
  add_formula(TH ~Ca+Mg+SO4+NH3+Fl+Cl+HCO3+K+pH)


tree_res <- 
  tree_wf %>% 
  tune_grid(
    resamples = TH_folds,
    grid = tree_grid
  )

tree_res
tree_res %>% 
  collect_metrics()

tree_res %>%
  show_best("rsq")

best_tree <- tree_res %>%
  select_best("rsq")

best_tree

final_wf <- 
  tree_wf %>% 
  finalize_workflow(best_tree)

final_wf

final_fit <- 
  final_wf %>%
  last_fit(TH_split) 

final_fit %>%
  collect_metrics()

final_tree <- extract_workflow(final_fit)
final_tree


p3<- predict(final_tree,TH_train)
(cor(TH_train$TH,p3))^2

p4<- predict(final_tree,TH_test)
(cor(TH_test$TH,p4))^2

rmse_vec(TH_train$TH,p3$.pred)

rmse_vec(TH_test$TH,p4$.pred)

###################### Random Forest ###############################  TH ##############

cores <- parallel::detectCores()
cores

set.seed(234)
val_set <- validation_split(TH_train,prop = 3/4) 
                            


rf_mod <- 
  rand_forest(mtry = tune(), min_n = tune(), trees = 1000) %>% 
  set_engine("ranger", num.threads = cores) %>% 
  set_mode("regression")

rf_recipe <- 
  recipe(TH ~Ca+Mg+SO4+NH3+Fl+Cl+HCO3+K+pH, data = TH_train)


rf_workflow <- 
  workflow() %>% 
  add_model(rf_mod) %>% 
  add_recipe(rf_recipe)

rf_mod

extract_parameter_set_dials(rf_mod)

set.seed(345)
rf_res <- 
  rf_workflow %>% 
  tune_grid(val_set,
            grid = 25,
            control = control_grid(save_pred = TRUE),
            metrics = metric_set(rmse))


rf_res %>% 
  show_best(metric = "rmse")

autoplot(rf_res)

rf_best <- 
  rf_res %>% 
  select_best(metric = "rmse")
rf_best

rf_res %>% 
  collect_predictions()

rf_rmse <- 
  rf_res %>% 
  collect_predictions(parameters = rf_best) %>% 
  rmse(TH, .pred) %>% 
  mutate(model = "Random Forest")

# the last model
last_rf_mod <- 
  rand_forest(mtry = 5, min_n = 4, trees = 1000) %>% 
  set_engine("ranger", num.threads = cores, importance = "impurity") %>% 
  set_mode("regression")

# the last workflow
last_rf_workflow <- 
  rf_workflow %>% 
  update_model(last_rf_mod)

# the last fit
set.seed(345)
last_rf_fit <- 
  last_rf_workflow %>% 
  last_fit(TH_split)

last_rf_fit

last_rf_fit %>% 
  collect_metrics()

last_rf_fit %>% 
  collect_predictions() %>% 
  rmse(TH, .pred)

final_rf <- extract_workflow(last_rf_fit)

p5<- predict(final_rf,TH_train)
(cor(TH_train$TH,p5))^2

p6<- predict(final_rf,TH_test)
(cor(TH_test$TH,p6))^2

rmse_vec(TH_train$TH,p5$.pred)

rmse_vec(TH_test$TH,p6$.pred)

#############################split.TDS######################################
set.seed(122)
TDS_split <- initial_split(kashan.full.dataset, prop = 3/4) 

TDS_train <- training(TDS_split)
TDS_test  <- testing(TDS_split)


############# regression ##### TDS ######
linear_reg()

lm_mod <- linear_reg()

lm_fit <- 
  lm_mod %>% 
  fit(TDS~SO4+NH3+Na+HCO3+Cl+TH, data =TDS_train)
lm_fit

tidy(lm_fit) 


p1.1 <- predict(lm_fit,TDS_train)
(cor(TDS_train$TDS,p1.1))^2

p2.2 <- predict(lm_fit,TDS_test)
(cor(TDS_test$TDS,p2.2))^2

rmse_vec(TDS_train$TDS,p1.1$.pred)

rmse_vec(TDS_test$TDS,p2.2$.pred)


# tune decision_tree #######################  TDS ######


tune_spec <- 
  decision_tree(
    cost_complexity = tune(),
    tree_depth = tune()
  ) %>% 
  set_engine("rpart") %>% 
  set_mode("regression")

tune_spec

tree_grid <- grid_regular(cost_complexity(),
                          tree_depth(),
                          levels =5)
tree_grid

tree_grid %>% 
  count(tree_depth)

set.seed(234)
TDS_folds <- vfold_cv(TDS_train)

set.seed(345)

tree_wf <- workflow() %>%
  add_model(tune_spec) %>%
  add_formula(TDS~SO4+NH3+Na+HCO3+Cl+TH)


tree_res <- 
  tree_wf %>% 
  tune_grid(
    resamples = TDS_folds,
    grid = tree_grid
  )

tree_res
tree_res %>% 
  collect_metrics()

tree_res %>%
  show_best("rsq")

best_tree <- tree_res %>%
  select_best("rsq")

best_tree

final_wf <- 
  tree_wf %>% 
  finalize_workflow(best_tree)

final_wf

final_fit <- 
  final_wf %>%
  last_fit(TDS_split) 

final_fit %>%
  collect_metrics()

final_tree <- extract_workflow(final_fit)
final_tree

library("rpart.plot")  # for visualizing a decision tree
library("vip") 

jpeg ("draw.TDS.jpeg" ,width=7,height=5, units="in" ,res=1000)
final_tree %>%                                                         #draw 
  extract_fit_engine() %>%
  rpart.plot(roundint = FALSE,box.palette = "RdYlGn",branch.col = "black",tweak = 1.2)
dev.off()

TDS.PART <- rpart(TDS~SO4+NH3+Na+HCO3+Cl+TH, data =TDS_train)
rpart.rules(TDS.PART)


library(vip)

final_tree %>% 
  extract_fit_parsnip() %>% 
  vip()


p3.3<- predict(final_tree,TDS_train)
(cor(TDS_train$TDS,p3.3))^2

p4.4<- predict(final_tree,TDS_test)
(cor(TDS_test$TDS,p4.4))^2

rmse_vec(TDS_train$TDS,p3.3$.pred)

rmse_vec(TDS_test$TDS,p4.4$.pred)


######################### Random Forest ########### TDS ###############################################

cores <- parallel::detectCores()
cores

set.seed(234)
val_set <- validation_split(TDS_train,prop = 3/4) 
                            


rf_mod <- 
  rand_forest(mtry = tune(), min_n = tune(), trees = 1000) %>% 
  set_engine("ranger", num.threads = cores) %>% 
  set_mode("regression")

rf_recipe <- 
  recipe(TDS~SO4+NH3+Na+HCO3+Cl+TH, data = TDS_train)


rf_workflow <- 
  workflow() %>% 
  add_model(rf_mod) %>% 
  add_recipe(rf_recipe)

rf_mod

extract_parameter_set_dials(rf_mod)

set.seed(345)
rf_res <- 
  rf_workflow %>% 
  tune_grid(val_set,
            grid = 25,
            control = control_grid(save_pred = TRUE),
            metrics = metric_set(rmse))


rf_res %>% 
  show_best(metric = "rmse")

autoplot(rf_res)

rf_best <- 
  rf_res %>% 
  select_best(metric = "rmse")
rf_best

rf_res %>% 
  collect_predictions()

rf_rmse <- 
  rf_res %>% 
  collect_predictions(parameters = rf_best) %>% 
  rmse(TDS, .pred) %>% 
  mutate(model = "Random Forest")

# the last model
last_rf_mod <- 
  rand_forest(mtry = 1, min_n = 3, trees = 1000) %>% 
  set_engine("ranger", num.threads = cores, importance = "impurity") %>% 
  set_mode("regression")

# the last workflow
last_rf_workflow <- 
  rf_workflow %>% 
  update_model(last_rf_mod)

# the last fit
set.seed(345)
last_rf_fit <- 
  last_rf_workflow %>% 
  last_fit(TDS_split)

last_rf_fit

last_rf_fit %>% 
  collect_metrics()

last_rf_fit %>% 
  collect_predictions() %>% 
  rmse(TDS, .pred)

final_rf <- extract_workflow(last_rf_fit)

p5.5<- predict(final_rf,TDS_train)
(cor(TDS_train$TDS,p5.5))^2

p6.6<- predict(final_rf,TDS_test)
(cor(TDS_test$TDS,p6.6))^2

rmse_vec(TDS_train$TDS,p5.5$.pred)

rmse_vec(TDS_test$TDS,p6.6$.pred)

################################ split.AlKMtl ###################################

set.seed(122)
AlkMtl_split <- initial_split(kashan.full.dataset.comp, prop = 3/4) 

AlkMtl_train <- training(AlkMtl_split)
AlkMtl_test  <- testing(AlkMtl_split)


############# regression ##### AlKMtl ######
linear_reg()

lm_mod <- linear_reg()

lm_fit <- 
  lm_mod %>% 
  fit(AlkMtl~HCO3+K+Na+pH+EC+Cl+SO4, data =AlkMtl_train)
lm_fit

tidy(lm_fit) 

p1.1.1 <- predict(lm_fit,AlkMtl_train)
(cor(AlkMtl_train$AlkMtl,p1.1.1))^2

p2.2.2 <- predict(lm_fit,AlkMtl_test)
(cor(AlkMtl_test$AlkMtl,p2.2.2))^2

rmse_vec(AlkMtl_train$AlkMtl,p1.1.1$.pred)

rmse_vec(AlkMtl_test$AlkMtl,p2.2.2$.pred)

# tune decision_tree #######################  ALKMTL ######


tune_spec <- 
  decision_tree(
    cost_complexity = tune(),
    tree_depth = tune()
  ) %>% 
  set_engine("rpart") %>% 
  set_mode("regression")

tune_spec

tree_grid <- grid_regular(cost_complexity(),
                          tree_depth(),
                          levels =5)
tree_grid

tree_grid %>% 
  count(tree_depth)

set.seed(234)
AlkMtl_folds <- vfold_cv(AlkMtl_train)

set.seed(345)

tree_wf <- workflow() %>%
  add_model(tune_spec) %>%
  add_formula(AlkMtl~HCO3+K+Na+pH+EC+Cl+SO4)


tree_res <- 
  tree_wf %>% 
  tune_grid(
    resamples = AlkMtl_folds,
    grid = tree_grid
  )

tree_res
tree_res %>% 
  collect_metrics()

tree_res %>%
  show_best("rsq")

best_tree <- tree_res %>%
  select_best("rsq")

best_tree

final_wf <- 
  tree_wf %>% 
  finalize_workflow(best_tree)

final_wf

final_fit <- 
  final_wf %>%
  last_fit(AlkMtl_split) 

final_fit %>%
  collect_metrics()

final_tree <- extract_workflow(final_fit)
final_tree

p3.3.3<- predict(final_tree,AlkMtl_train)
(cor(AlkMtl_train$AlkMtl,p3.3.3))^2

p4.4.4<- predict(final_tree,AlkMtl_test)
(cor(AlkMtl_test$AlkMtl,p4.4.4))^2

rmse_vec(AlkMtl_train$AlkMtl,p3.3.3$.pred)

rmse_vec(AlkMtl_test$AlkMtl,p4.4.4$.pred)

############################## Random Forest ########### AlkMtl ########################################

cores <- parallel::detectCores()
cores

set.seed(234)
val_set <- validation_split(AlkMtl_train, prop = 3/4)
                           


rf_mod <- 
  rand_forest(mtry = tune(), min_n = tune(), trees = 1000) %>% 
  set_engine("ranger", num.threads = cores) %>% 
  set_mode("regression")

rf_recipe <- 
  recipe(AlkMtl~HCO3+K+Na+pH+EC+Cl+SO4, data = AlkMtl_train)


rf_workflow <- 
  workflow() %>% 
  add_model(rf_mod) %>% 
  add_recipe(rf_recipe)

rf_mod

extract_parameter_set_dials(rf_mod)

set.seed(345)
rf_res <- 
  rf_workflow %>% 
  tune_grid(val_set,
            grid = 25,
            control = control_grid(save_pred = TRUE),
            metrics = metric_set(rmse))


rf_res %>% 
  show_best(metric = "rmse")

autoplot(rf_res)

rf_best <- 
  rf_res %>% 
  select_best(metric = "rmse")
rf_best

rf_res %>% 
  collect_predictions()

rf_rmse <- 
  rf_res %>% 
  collect_predictions(parameters = rf_best) %>% 
  rmse(AlkMtl, .pred) %>% 
  mutate(model = "Random Forest")

# the last model
last_rf_mod <- 
  rand_forest(mtry = 3, min_n = 7, trees = 1000) %>% 
  set_engine("ranger", num.threads = cores, importance = "impurity") %>% 
  set_mode("regression")

# the last workflow
last_rf_workflow <- 
  rf_workflow %>% 
  update_model(last_rf_mod)

# the last fit
set.seed(345)
last_rf_fit <- 
  last_rf_workflow %>% 
  last_fit(AlkMtl_split)

last_rf_fit

last_rf_fit %>% 
  collect_metrics()

last_rf_fit %>% 
  collect_predictions() %>% 
  rmse(AlkMtl, .pred)

final_rf <- extract_workflow(last_rf_fit)

p5.5.5<- predict(final_rf,AlkMtl_train)
(cor(AlkMtl_train$AlkMtl,p5.5.5))^2

p6.6.6<- predict(final_rf,AlkMtl_test)
(cor(AlkMtl_test$AlkMtl,p6.6.6))^2

rmse_vec(AlkMtl_train$AlkMtl,p5.5.5$.pred)

rmse_vec(AlkMtl_test$AlkMtl,p6.6.6$.pred)

###########################################################################


### Aran Va Bidgol ####


################### Aran ###############

aran.full.dataset[complete.cases(aran.full.dataset),]
aran.full.dataset.comp<-aran.full.dataset[complete.cases(aran.full.dataset),]

#########################################################################


##### split TH #####

set.seed(122)
TH_split <- initial_split(aran.full.dataset.comp, prop = 3/4) 

TH_train <- training(TH_split)
TH_test  <- testing(TH_split)


##### regression ##### TH ######

linear_reg()

lm_mod <- linear_reg()

lm_fit <- 
  lm_mod %>% 
  fit(TH~SO4+Ca+Mg+AlkMtl+pH+K, data =TH_train)
lm_fit

tidy(lm_fit) 


p7 <- predict(lm_fit,TH_train)
(cor(TH_train$TH,p7))^2

p8 <- predict(lm_fit,TH_test)
(cor(TH_test$TH,p8))^2

rmse_vec(TH_train$TH,p7$.pred)

rmse_vec(TH_test$TH,p8$.pred)

#################### tune decision_tree #######################  TH ######


tune_spec <- 
  decision_tree(
    cost_complexity = tune(),
    tree_depth = tune()
  ) %>% 
  set_engine("rpart") %>% 
  set_mode("regression")

tune_spec

tree_grid <- grid_regular(cost_complexity(),
                          tree_depth(),
                          levels =5)
tree_grid

tree_grid %>% 
  count(tree_depth)

set.seed(234)
TH_folds <- vfold_cv(TH_train)

set.seed(345)

tree_wf <- workflow() %>%
  add_model(tune_spec) %>%
  add_formula(TH~SO4+Ca+Mg+AlkMtl+pH+K)


tree_res <- 
  tree_wf %>% 
  tune_grid(
    resamples = TH_folds,
    grid = tree_grid
  )

tree_res
tree_res %>% 
  collect_metrics()

tree_res %>%
  show_best("rsq")

best_tree <- tree_res %>%
  select_best("rsq")

best_tree

final_wf <- 
  tree_wf %>% 
  finalize_workflow(best_tree)

final_wf

final_fit <- 
  final_wf %>%
  last_fit(TH_split) 

final_fit %>%
  collect_metrics()

final_tree <- extract_workflow(final_fit)
final_tree


p7.1<- predict(final_tree,TH_train)
(cor(TH_train$TH,p7.1))^2

p8.1<- predict(final_tree,TH_test)
(cor(TH_test$TH,p8.1))^2

rmse_vec(TH_train$TH,p7.1$.pred)

rmse_vec(TH_test$TH,p8.1$.pred)


###################### Random Forest ###############################  TH ##############

cores <- parallel::detectCores()
cores

set.seed(234)
val_set <- validation_split(TH_train,prop = 3/4) 
                           
                            


rf_mod <- 
  rand_forest(mtry = tune(), min_n = tune(), trees = 1000) %>% 
  set_engine("ranger", num.threads = cores) %>% 
  set_mode("regression")

rf_recipe <- 
  recipe(TH ~SO4+Ca+Mg+AlkMtl+pH+K, data = TH_train)


rf_workflow <- 
  workflow() %>% 
  add_model(rf_mod) %>% 
  add_recipe(rf_recipe)

rf_mod

extract_parameter_set_dials(rf_mod)

set.seed(345)
rf_res <- 
  rf_workflow %>% 
  tune_grid(val_set,
            grid = 25,
            control = control_grid(save_pred = TRUE),
            metrics = metric_set(rmse))


rf_res %>% 
  show_best(metric = "rmse")

autoplot(rf_res)

rf_best <- 
  rf_res %>% 
  select_best(metric = "rmse")
rf_best

rf_res %>% 
  collect_predictions()

rf_rmse <- 
  rf_res %>% 
  collect_predictions(parameters = rf_best) %>% 
  rmse(TH, .pred) %>% 
  mutate(model = "Random Forest")

# the last model
last_rf_mod <- 
  rand_forest(mtry = 3, min_n = 4, trees = 1000) %>% 
  set_engine("ranger", num.threads = cores, importance = "impurity") %>% 
  set_mode("regression")

# the last workflow
last_rf_workflow <- 
  rf_workflow %>% 
  update_model(last_rf_mod)

# the last fit
set.seed(345)
last_rf_fit <- 
  last_rf_workflow %>% 
  last_fit(TH_split)

last_rf_fit

last_rf_fit %>% 
  collect_metrics()

last_rf_fit %>% 
  collect_predictions() %>% 
  rmse(TH, .pred)

final_rf <- extract_workflow(last_rf_fit)

p7.2<- predict(final_rf,TH_train)
(cor(TH_train$TH,p7.2))^2

p8.2<- predict(final_rf,TH_test)
(cor(TH_test$TH,p8.2))^2

rmse_vec(TH_train$TH,p7.2$.pred)

rmse_vec(TH_test$TH,p8.2$.pred)

###########################################################################

#############################split.TDS######################################
set.seed(122)
TDS_split <- initial_split(aran.full.dataset, prop = 3/4) 

TDS_train <- training(TDS_split)
TDS_test  <- testing(TDS_split)


############# regression ##### TDS ######
linear_reg()

lm_mod <- linear_reg()

lm_fit <- 
  lm_mod %>% 
  fit(TDS~SO4+Na+Cl+Ca+NH3, data =TDS_train)
lm_fit

tidy(lm_fit) 


p9 <- predict(lm_fit,TDS_train)
(cor(TDS_train$TDS,p9))^2

p10 <- predict(lm_fit,TDS_test)
(cor(TDS_test$TDS,p10))^2

rmse_vec(TDS_train$TDS,p9$.pred)

rmse_vec(TDS_test$TDS,p10$.pred)


# tune decision_tree #######################  TDS ######

tune_spec <- 
  decision_tree(
    cost_complexity = tune(),
    tree_depth = tune()
  ) %>% 
  set_engine("rpart") %>% 
  set_mode("regression")

tune_spec

tree_grid <- grid_regular(cost_complexity(),
                          tree_depth(),
                          levels =5)
tree_grid

tree_grid %>% 
  count(tree_depth)

set.seed(234)
TDS_folds <- vfold_cv(TDS_train)

set.seed(345)

tree_wf <- workflow() %>%
  add_model(tune_spec) %>%
  add_formula(TDS~SO4+Na+Cl+Ca+NH3)


tree_res <- 
  tree_wf %>% 
  tune_grid(
    resamples = TDS_folds,
    grid = tree_grid
  )

tree_res
tree_res %>% 
  collect_metrics()

tree_res %>%
  show_best("rsq")

best_tree <- tree_res %>%
  select_best("rsq")

best_tree

final_wf <- 
  tree_wf %>% 
  finalize_workflow(best_tree)

final_wf

final_fit <- 
  final_wf %>%
  last_fit(TDS_split) 

final_fit %>%
  collect_metrics()

final_tree <- extract_workflow(final_fit)
final_tree


p9.1<- predict(final_tree,TDS_train)
(cor(TDS_train$TDS,p9.1))^2

p10.1<- predict(final_tree,TDS_test)
(cor(TDS_test$TDS,p10.1))^2

rmse_vec(TDS_train$TDS,p9.1$.pred)

rmse_vec(TDS_test$TDS,p10.1$.pred)

######################### Random Forest ########### TDS ###############################################

cores <- parallel::detectCores()
cores

set.seed(234)
val_set <- validation_split(TDS_train,prop = 3/4)
                            
                            


rf_mod <- 
  rand_forest(mtry = tune(), min_n = tune(), trees = 1000) %>% 
  set_engine("ranger", num.threads = cores) %>% 
  set_mode("regression")

rf_recipe <- 
  recipe(TDS~SO4+Na+Cl+Ca+NH3, data = TDS_train)


rf_workflow <- 
  workflow() %>% 
  add_model(rf_mod) %>% 
  add_recipe(rf_recipe)

rf_mod

extract_parameter_set_dials(rf_mod)

set.seed(345)
rf_res <- 
  rf_workflow %>% 
  tune_grid(val_set,
            grid = 25,
            control = control_grid(save_pred = TRUE),
            metrics = metric_set(rmse))


rf_res %>% 
  show_best(metric = "rmse")

autoplot(rf_res)

rf_best <- 
  rf_res %>% 
  select_best(metric = "rmse")
rf_best

rf_res %>% 
  collect_predictions()

rf_rmse <- 
  rf_res %>% 
  collect_predictions(parameters = rf_best) %>% 
  rmse(TDS, .pred) %>% 
  mutate(model = "Random Forest")

# the last model
last_rf_mod <- 
  rand_forest(mtry = 3, min_n = 4, trees = 1000) %>% 
  set_engine("ranger", num.threads = cores, importance = "impurity") %>% 
  set_mode("regression")

# the last workflow
last_rf_workflow <- 
  rf_workflow %>% 
  update_model(last_rf_mod)

# the last fit
set.seed(345)
last_rf_fit <- 
  last_rf_workflow %>% 
  last_fit(TDS_split)

last_rf_fit

last_rf_fit %>% 
  collect_metrics()

last_rf_fit %>% 
  collect_predictions() %>% 
  rmse(TDS, .pred)

final_rf <- extract_workflow(last_rf_fit)

p9.2<- predict(final_rf,TDS_train)
(cor(TDS_train$TDS,p9.2))^2

p10.2<- predict(final_rf,TDS_test)
(cor(TDS_test$TDS,p10.2))^2

rmse_vec(TDS_train$TDS,p9.2$.pred)

rmse_vec(TDS_test$TDS,p10.2$.pred)


#############################################################
#############################split.AlKMtl######################################

set.seed(122)
AlkMtl_split <- initial_split(aran.full.dataset.comp,prop = 3/4) 

AlkMtl_train <- training(AlkMtl_split)
AlkMtl_test  <- testing(AlkMtl_split)


############# regression ##### AlKMtl ######
linear_reg()

lm_mod <- linear_reg()

lm_fit <- 
  lm_mod %>% 
  fit(AlkMtl~HCO3+K+NH3+pH+Cl+TH, data =AlkMtl_train)
lm_fit

tidy(lm_fit) 

p11 <- predict(lm_fit,AlkMtl_train)
(cor(AlkMtl_train$AlkMtl,p11))^2

p12 <- predict(lm_fit,AlkMtl_test)
(cor(AlkMtl_test$AlkMtl,p12))^2

rmse_vec(AlkMtl_train$AlkMtl,p11$.pred)

rmse_vec(AlkMtl_test$AlkMtl,p12$.pred)

# tune decision_tree #######################  ALKMTL ######


tune_spec <- 
  decision_tree(
    cost_complexity = tune(),
    tree_depth = tune()
  ) %>% 
  set_engine("rpart") %>% 
  set_mode("regression")

tune_spec

tree_grid <- grid_regular(cost_complexity(),
                          tree_depth(),
                          levels =5)
tree_grid

tree_grid %>% 
  count(tree_depth)

set.seed(234)
AlkMtl_folds <- vfold_cv(AlkMtl_train)

set.seed(345)

tree_wf <- workflow() %>%
  add_model(tune_spec) %>%
  add_formula(AlkMtl~HCO3+K+NH3+pH+Cl+TH)


tree_res <- 
  tree_wf %>% 
  tune_grid(
    resamples = AlkMtl_folds,
    grid = tree_grid
  )

tree_res
tree_res %>% 
  collect_metrics()

tree_res %>%
  show_best("rsq")

best_tree <- tree_res %>%
  select_best("rsq")

best_tree

final_wf <- 
  tree_wf %>% 
  finalize_workflow(best_tree)

final_wf

final_fit <- 
  final_wf %>%
  last_fit(AlkMtl_split) 

final_fit %>%
  collect_metrics()

final_tree <- extract_workflow(final_fit)
final_tree


p11.1<- predict(final_tree,AlkMtl_train)
(cor(AlkMtl_train$AlkMtl,p11.1))^2

p12.1<- predict(final_tree,AlkMtl_test)
(cor(AlkMtl_test$AlkMtl,p12.1))^2

rmse_vec(AlkMtl_train$AlkMtl,p11.1$.pred)

rmse_vec(AlkMtl_test$AlkMtl,p12.1$.pred)


###############################################
############################## Random Forest ########### AlkMtl ########################################

cores <- parallel::detectCores()
cores

set.seed(234)
val_set <- validation_split(AlkMtl_train, prop = 3/4) 
                            
                           


rf_mod <- 
  rand_forest(mtry = tune(), min_n = tune(), trees = 1000) %>% 
  set_engine("ranger", num.threads = cores) %>% 
  set_mode("regression")

rf_recipe <- 
  recipe(AlkMtl~HCO3+K+NH3+pH+Cl+TH, data = AlkMtl_train)


rf_workflow <- 
  workflow() %>% 
  add_model(rf_mod) %>% 
  add_recipe(rf_recipe)

rf_mod

extract_parameter_set_dials(rf_mod)

set.seed(345)
rf_res <- 
  rf_workflow %>% 
  tune_grid(val_set,
            grid = 25,
            control = control_grid(save_pred = TRUE),
            metrics = metric_set(rmse))


rf_res %>% 
  show_best(metric = "rmse")

autoplot(rf_res)

rf_best <- 
  rf_res %>% 
  select_best(metric = "rmse")
rf_best

rf_res %>% 
  collect_predictions()

rf_rmse <- 
  rf_res %>% 
  collect_predictions(parameters = rf_best) %>% 
  rmse(AlkMtl, .pred) %>% 
  mutate(model = "Random Forest")

# the last model
last_rf_mod <- 
  rand_forest(mtry = 6, min_n = 17, trees = 1000) %>% 
  set_engine("ranger", num.threads = cores, importance = "impurity") %>% 
  set_mode("regression")

# the last workflow
last_rf_workflow <- 
  rf_workflow %>% 
  update_model(last_rf_mod)

# the last fit
set.seed(345)
last_rf_fit <- 
  last_rf_workflow %>% 
  last_fit(AlkMtl_split)

last_rf_fit

last_rf_fit %>% 
  collect_metrics()

last_rf_fit %>% 
  collect_predictions() %>% 
  rmse(AlkMtl, .pred)

final_rf <- extract_workflow(last_rf_fit)

p11.2<- predict(final_rf,AlkMtl_train)
(cor(AlkMtl_train$AlkMtl,p11.2))^2

p12.2<- predict(final_rf,AlkMtl_test)
(cor(AlkMtl_test$AlkMtl,p12.2))^2

rmse_vec(AlkMtl_train$AlkMtl,p11.2$.pred)

rmse_vec(AlkMtl_test$AlkMtl,p12.2$.pred)

###################################################
###################################################

### Train ###
# regression
jpeg ("pred.kashan.train.jpeg" ,width=20 ,height=20, units="in" ,res=600)
layout(mat=matrix(c(1,2,3,4,5,6,7,8,9),nrow=3,ncol=3,byrow=T))

plot(TH_train$TH,p1$.pred,xlab="Observed", ylab="Predicted",xlim=c(min(TH_train$TH),max(TH_train$TH)),ylim=c(min(TH_train$TH),max(TH_train$TH)))
title("TH (Multiple Regression)")
abline(coef = c(0, 1),col="red")

# tune Decision_tree 
plot(TH_train$TH,p3$.pred,xlab="Observed", ylab="Predicted",xlim=c(min(TH_train$TH),max(TH_train$TH)),ylim=c(min(TH_train$TH),max(TH_train$TH)))
title("TH (Decision Tree)")
abline(coef = c(0, 1),col="red")

# random forest
plot(TH_train$TH,p5$.pred,xlab="Observed", ylab="Predicted",xlim=c(min(TH_train$TH),max(TH_train$TH)),ylim=c(min(TH_train$TH),max(TH_train$TH)))
title("TH (Random Forest)")
abline(coef = c(0, 1),col="red")

plot(TDS_train$TDS,p1.1$.pred,xlab="Observed", ylab="Predicted",xlim=c(min(TDS_train$TDS),max(TDS_train$TDS)),ylim=c(min(TDS_train$TDS),max(TDS_train$TDS)))
title("TDS (Multiple Regression)")
abline(coef = c(0, 1),col="red")

# tune Decision_tree 
plot(TDS_train$TDS,p3.3$.pred,xlab="Observed", ylab="Predicted",xlim=c(min(TDS_train$TDS),max(TDS_train$TDS)),ylim=c(min(TDS_train$TDS),max(TDS_train$TDS)))
title("TDS (Decision Tree)")
abline(coef = c(0, 1),col="red")

# random forest
plot(TDS_train$TDS,p5.5$.pred,xlab="Observed", ylab="Predicted",xlim=c(min(TDS_train$TDS),max(TDS_train$TDS)),ylim=c(min(TDS_train$TDS),max(TDS_train$TDS)))
title("TDS (Random Forest)")
abline(coef = c(0, 1),col="red")


plot(AlkMtl_train$AlkMtl,p1.1.1$.pred,xlab="Observed", ylab="Predicted",xlim=c(min(AlkMtl_train$AlkMtl),max(AlkMtl_train$AlkMtl)),ylim=c(min(AlkMtl_train$AlkMtl),max(AlkMtl_train$AlkMtl)))
title("TA (Multiple Regression)")
abline(coef = c(0, 1),col="red")

# tune Decision_tree 
plot(AlkMtl_train$AlkMtl,p3.3.3$.pred,xlab="Observed", ylab="Predicted",xlim=c(min(AlkMtl_train$AlkMtl),max(AlkMtl_train$AlkMtl)),ylim=c(min(AlkMtl_train$AlkMtl),max(AlkMtl_train$AlkMtl)))
title("TA (Decision Tree)")
abline(coef = c(0, 1),col="red")

# random forest
plot(AlkMtl_train$AlkMtl,p5.5.5$.pred,xlab="Observed", ylab="Predicted",xlim=c(min(AlkMtl_train$AlkMtl),max(AlkMtl_train$AlkMtl)),ylim=c(min(AlkMtl_train$AlkMtl),max(AlkMtl_train$AlkMtl)))
title("TA (Random Forest)")
abline(coef = c(0, 1),col="red")
dev.off()

### Test ###
# regression
jpeg ("pred.kashan.test.jpeg" ,width=20 ,height=20, units="in" ,res=600)
layout(mat=matrix(c(1,2,3,4,5,6,7,8,9),nrow=3,ncol=3,byrow=T))

plot(TH_test$TH,p2$.pred,xlab="Observed", ylab="Predicted",xlim=c(min(TH_test$TH),max(TH_test$TH)),ylim=c(min(TH_test$TH),max(TH_test$TH)))
title("TH (Multiple Regression)")
abline(coef = c(0, 1),col="red")

# tune Decision_tree 
plot(TH_test$TH,p4$.pred,xlab="Observed", ylab="Predicted",xlim=c(min(TH_test$TH),max(TH_test$TH)),ylim=c(min(TH_test$TH),max(TH_test$TH)))
title("TH (Decision Tree)")
abline(coef = c(0, 1),col="red")

# random forest
plot(TH_test$TH,p6$.pred,xlab="Observed", ylab="Predicted",xlim=c(min(TH_test$TH),max(TH_test$TH)),ylim=c(min(TH_test$TH),max(TH_test$TH)))
title("TH (Random Forest)")
abline(coef = c(0, 1),col="red")

plot(TDS_test$TDS,p2.2$.pred,xlab="Observed", ylab="Predicted",xlim=c(min(TDS_test$TDS),max(TDS_test$TDS)),ylim=c(min(TDS_test$TDS),max(TDS_test$TDS)))
title("TDS (Multiple Regression)")
abline(coef = c(0, 1),col="red")

# tune Decision_tree 
plot(TDS_test$TDS,p4.4$.pred,xlab="Observed", ylab="Predicted",xlim=c(min(TDS_test$TDS),max(TDS_test$TDS)),ylim=c(min(TDS_test$TDS),max(TDS_test$TDS)))
title("TDS (Decision Tree)")
abline(coef = c(0, 1),col="red")

# random forest
plot(TDS_test$TDS,p6.6$.pred,xlab="Observed", ylab="Predicted",xlim=c(min(TDS_test$TDS),max(TDS_test$TDS)),ylim=c(min(TDS_test$TDS),max(TDS_test$TDS)))
title("TDS (Random Forest)")
abline(coef = c(0, 1),col="red")


plot(AlkMtl_test$AlkMtl,p2.2.2$.pred,xlab="Observed", ylab="Predicted",xlim=c(min(AlkMtl_test$AlkMtl),max(AlkMtl_test$AlkMtl)),ylim=c(min(AlkMtl_test$AlkMtl),max(AlkMtl_test$AlkMtl)))
title("TA (Multiple Regression)")
abline(coef = c(0, 1),col="red")

# tune Decision_tree 
plot(AlkMtl_test$AlkMtl,p4.4.4$.pred,xlab="Observed", ylab="Predicted",xlim=c(min(AlkMtl_test$AlkMtl),max(AlkMtl_test$AlkMtl)),ylim=c(min(AlkMtl_test$AlkMtl),max(AlkMtl_test$AlkMtl)))
title("TA (Decision Tree)")
abline(coef = c(0, 1),col="red")

# random forest
plot(AlkMtl_test$AlkMtl,p6.6.6$.pred,xlab="Observed", ylab="Predicted",xlim=c(min(AlkMtl_test$AlkMtl),max(AlkMtl_test$AlkMtl)),ylim=c(min(AlkMtl_test$AlkMtl),max(AlkMtl_test$AlkMtl)))
title("TA (Random Forest)")
abline(coef = c(0, 1),col="red")
dev.off()


####################################################################################

### Train ###
# regression
jpeg ("pred.aran.train.jpeg" ,width=20 ,height=20, units="in" ,res=600)
layout(mat=matrix(c(1,2,3,4,5,6,7,8,9),nrow=3,ncol=3,byrow=T))

plot(TH_train$TH,p7$.pred,xlab="Observed", ylab="Predicted",xlim=c(min(TH_train$TH),max(TH_train$TH)),ylim=c(min(TH_train$TH),max(TH_train$TH)))
title("TH (Multiple Regression)")
abline(coef = c(0, 1),col="red")

# tune Decision_tree 
plot(TH_train$TH,p7.1$.pred,xlab="Observed", ylab="Predicted",xlim=c(min(TH_train$TH),max(TH_train$TH)),ylim=c(min(TH_train$TH),max(TH_train$TH)))
title("TH (Decision Tree)")
abline(coef = c(0, 1),col="red")

# random forest
plot(TH_train$TH,p7.2$.pred,xlab="Observed", ylab="Predicted",xlim=c(min(TH_train$TH),max(TH_train$TH)),ylim=c(min(TH_train$TH),max(TH_train$TH)))
title("TH (Random Forest)")
abline(coef = c(0, 1),col="red")

plot(TDS_train$TDS,p9$.pred,xlab="Observed", ylab="Predicted",xlim=c(min(TDS_train$TDS),max(TDS_train$TDS)),ylim=c(min(TDS_train$TDS),max(TDS_train$TDS)))
title("TDS (Multiple Regression)")
abline(coef = c(0, 1),col="red")

# tune Decision_tree 
plot(TDS_train$TDS,p9.1$.pred,xlab="Observed", ylab="Predicted",xlim=c(min(TDS_train$TDS),max(TDS_train$TDS)),ylim=c(min(TDS_train$TDS),max(TDS_train$TDS)))
title("TDS (Decision Tree)")
abline(coef = c(0, 1),col="red")

# random forest
plot(TDS_train$TDS,p9.2$.pred,xlab="Observed", ylab="Predicted",xlim=c(min(TDS_train$TDS),max(TDS_train$TDS)),ylim=c(min(TDS_train$TDS),max(TDS_train$TDS)))
title("TDS (Random Forest)")
abline(coef = c(0, 1),col="red")


plot(AlkMtl_train$AlkMtl,p11$.pred,xlab="Observed", ylab="Predicted",xlim=c(min(AlkMtl_train$AlkMtl),max(AlkMtl_train$AlkMtl)),ylim=c(min(AlkMtl_train$AlkMtl),max(AlkMtl_train$AlkMtl)))
title("TA (Multiple Regression)")
abline(coef = c(0, 1),col="red")

# tune Decision_tree 
plot(AlkMtl_train$AlkMtl,p11.1$.pred,xlab="Observed", ylab="Predicted",xlim=c(min(AlkMtl_train$AlkMtl),max(AlkMtl_train$AlkMtl)),ylim=c(min(AlkMtl_train$AlkMtl),max(AlkMtl_train$AlkMtl)))
title("TA (Decision Tree)")
abline(coef = c(0, 1),col="red")

# random forest
plot(AlkMtl_train$AlkMtl,p11.2$.pred,xlab="Observed", ylab="Predicted",xlim=c(min(AlkMtl_train$AlkMtl),max(AlkMtl_train$AlkMtl)),ylim=c(min(AlkMtl_train$AlkMtl),max(AlkMtl_train$AlkMtl)))
title("TA (Random Forest)")
abline(coef = c(0, 1),col="red")
dev.off()

### Test ###
# regression
jpeg ("pred.aran.test.jpeg" ,width=20 ,height=20, units="in" ,res=600)
layout(mat=matrix(c(1,2,3,4,5,6,7,8,9),nrow=3,ncol=3,byrow=T))

plot(TH_test$TH,p8$.pred,xlab="Observed", ylab="Predicted",xlim=c(min(TH_test$TH),max(TH_test$TH)),ylim=c(min(TH_test$TH),max(TH_test$TH)))
title("TH (Multiple Regression)")
abline(coef = c(0, 1),col="red")

# tune Decision_tree 
plot(TH_test$TH,p8.1$.pred,xlab="Observed", ylab="Predicted",xlim=c(min(TH_test$TH),max(TH_test$TH)),ylim=c(min(TH_test$TH),max(TH_test$TH)))
title("TH (Decision Tree)")
abline(coef = c(0, 1),col="red")

# random forest
plot(TH_test$TH,p8.2$.pred,xlab="Observed", ylab="Predicted",xlim=c(min(TH_test$TH),max(TH_test$TH)),ylim=c(min(TH_test$TH),max(TH_test$TH)))
title("TH (Random Forest)")
abline(coef = c(0, 1),col="red")

plot(TDS_test$TDS,p10$.pred,xlab="Observed", ylab="Predicted",xlim=c(min(TDS_test$TDS),max(TDS_test$TDS)),ylim=c(min(TDS_test$TDS),max(TDS_test$TDS)))
title("TDS (Multiple Regression)")
abline(coef = c(0, 1),col="red")

# tune Decision_tree 
plot(TDS_test$TDS,p10.1$.pred,xlab="Observed", ylab="Predicted",xlim=c(min(TDS_test$TDS),max(TDS_test$TDS)),ylim=c(min(TDS_test$TDS),max(TDS_test$TDS)))
title("TDS (Decision Tree)")
abline(coef = c(0, 1),col="red")

# random forest
plot(TDS_test$TDS,p10.2$.pred,xlab="Observed", ylab="Predicted",xlim=c(min(TDS_test$TDS),max(TDS_test$TDS)),ylim=c(min(TDS_test$TDS),max(TDS_test$TDS)))
title("TDS (Random Forest)")
abline(coef = c(0, 1),col="red")


plot(AlkMtl_test$AlkMtl,p12$.pred,xlab="Observed", ylab="Predicted",xlim=c(min(AlkMtl_test$AlkMtl),max(AlkMtl_test$AlkMtl)),ylim=c(min(AlkMtl_test$AlkMtl),max(AlkMtl_test$AlkMtl)))
title("TA (Multiple Regression)")
abline(coef = c(0, 1),col="red")

# tune Decision_tree 
plot(AlkMtl_test$AlkMtl,p12.1$.pred,xlab="Observed", ylab="Predicted",xlim=c(min(AlkMtl_test$AlkMtl),max(AlkMtl_test$AlkMtl)),ylim=c(min(AlkMtl_test$AlkMtl),max(AlkMtl_test$AlkMtl)))
title("TA (Decision Tree)")
abline(coef = c(0, 1),col="red")

# random forest
plot(AlkMtl_test$AlkMtl,p12.2$.pred,xlab="Observed", ylab="Predicted",xlim=c(min(AlkMtl_test$AlkMtl),max(AlkMtl_test$AlkMtl)),ylim=c(min(AlkMtl_test$AlkMtl),max(AlkMtl_test$AlkMtl)))
title("TA (Random Forest)")
abline(coef = c(0, 1),col="red")
dev.off()

########################################################
