# Supplementary material for: Providing predictive models for quality parameters of groundwater resources in arid areas of central Iran: A case study of kashan plain
Source: Heliyon. 2024 May 17;10(11):e31493. doi: 10.1016/j.heliyon.2024.e31493 (PMC11152681; doi:10.1016/j.heliyon.2024.e31493)
Supplement: Multimedia component 2 [file mmc2.xlsx]

## Sheet: Sheet1
NH3	PercentDiff	CationsSum	Mn	Fe	K	Na	Mg	Ca	AnionsSum	PO4	NO2	NO3	HCO3	SO4	Cl	Fl	TDS	EC	AlkBic	AlkMtl	TH	Tur	pH	Temp	year	Date	Source	City
0.33	0.00575744	21.02	0.035	0.03	4.7	319.4	26.9	96	21.0175	1.26	0.02	7.3	183.277	368.2	360.6	0.34	1209	1727	150.4	150.4	352	3.27	7.76	27.5	1392	1392-06-20	well10	aran.bid
0.29	-43.6775	9.6032	0.031				23.6	153.5	24.4976	0.51	0.017	9.9	325.366	408.2	370.3	0.85	1170	1671	267	267	480.3	1.22	7.74	22	1392	1392-10-25	well10	aran.bid
0.3	0.748237	20.6845	0.025	0.03	5.3	191.2	81.3	111	20.3772	0.13	0.012	6.2	189.614	348.9	349.6	0.75	1306	1866	155.6	155.6	612	3.78	7.51	25.5	1393	1393-02-28	well10	aran.bid
0.24	-2.71679	17.8232	0.03	0.05	6.5	222.6	14.4	136	18.8187	0.67	0.013	5.4	187.177	294.1	336.4	0.57	1418	2025	153.6	153.6	400	0.82	7.53	25.4	1393	1393-04-31	well10	aran.bid
0.23	-28.0646	9.40071	0.063	0.02			40.7	121.2	16.7358	0.22	0.027	10.9	146.598	255.1	312.7	0.34	1110	1585	120.3	120.3	472.7	0.97	7.63	22.4	1393	1393-08-26	well10	aran.bid
0.25	1.34226	21.3542	0.022	0.03	4.2	271.7	37.9	126.4	20.7885	0.47	0.018	7.3	246.888	304.6	363	0.53	1102	1574	202.6	202.6	472	2.22	7.59	22.2	1393	1393-10-25	well10	aran.bid
0.36	0.710607	17.3274	0.038	0.04	4.3	234.6	2.9	135.7	17.0828	0.14	0.013	12.8	150.253	223.7	344.9	0.43	1309	1870	123.3	123.3	351.5	2.37	7.74	28.1	1394	1394-05-15	well10	aran.bid
0.25	1.59666	18.8739			4.3	248.4	28.8	112	18.2806	0.12	0.026	9.5	189.127	252.8	344.9	0.59	1609	2299	155.2	155.2	400	0.5	7.84	28	1395	1395-03-19	well10	aran.bid
0.2	1.98806	18.8495	0.007	0.03	4.2	276.2	32.5	81.2	18.1146	0.38	0.016	17.021	164.998	286.5	323.5	0.63	1318	1883	135.4	135.4	338.2	1.05	7.75	29.4	1396	1396-04-21	well10	aran.bid
0.49	7.87738	21.6231	0.076	0.11	4.7	315.2	25.3	114.3	18.4652	0.36	0.022	25.45		318.3	403.7	0.53	1577	2253		133.3	391	1.59	7.82	24.6	1397	1397-07-10	well10	aran.bid
0.09	1.34255	20.6421	0.086	0.062	4.8	291.8	26.4	113.2	20.0952	0.31	0.032	22.53	165.9	314.3	369.4	0.73	1266	2110	136	136	392.9	0.62	7.86	23.6	1398	1398-08-04	well10	aran.bid
0.09	0.343994	20.0161	0.086	0.062		280	26.4	113.4	19.8788		0.032	22.5	158.5	296	379.9	0.73	1378	2120	129.9	129.9	393.6	0.61	7.87	24	1400	1400-12-16	well10	aran.bid
0.6	0.266961	24.2105	0.014	0.07	7.6	323.5	34.7	142	24.0816	0.45	0.013	6.7	144.404	432.9	444	1.04	1677	2395	118.5	118.5	497.8	0.57	7.68	25.7	1393	1393-03-12	well5.h	aran.bid
0.25	3.03026	23.7353	0.032	0.07	5.5	262.3	41.3	176	22.3391	0.69	0.015	7	196.56	325.1	431.2	0.96	1676	2394	161.3	161.3	612	0.18	7.42	25.8	1393	1393-05-12	well5.h	aran.bid
0.28	-34.1212	10.7715	0.056	0.01			45.6	140.6	21.9294	0.15	0.017	7.2	142.089	351.5	430.5	0.33	1394	1992	116.6	116.6	541.4	0.56	7.68	22.6	1393	1393-08-11	well5.h	aran.bid
0.36	-0.710335	23.5059	0.045	0.04	8	307.8	44.8	124.7	23.8422	0.18	0.02	6.9	167.436	405.1	443.6	0.63	1361	1945	137.4	137.4	496.3	0.59	7.57	20.8	1393	1393-12-16	well5.h	aran.bid
0.42	4.68628	23.1123	0.079	0.084	4.4	322.4	30.9	128.8	21.043	0.12	0.027	11.97	160.368	350	386.1	0.74	1416	2023	131.6	131.6	450.7	1.23	7.66	17.7	1395	1395-11-27	well5.h	aran.bid
0.33	0.467267	21.3051	0.094	0.01	5	310	27.4	108.9	21.1069	0.09	0.037	10.507	109.674	358.7	412.2	0.77	1598	2283	90	90	386.4	1.1	7.75	26.2	1396	1396-07-11	well5.h	aran.bid
0.3	6.77037	22.6621	0.038	0.168	6.1	322.2	35.6	111.3	19.7881		0.013	10.71		327.5	452.7	0.5	1626	2322		94.1	426.8	0.12	7.8	27.1	1397	1397-05-13	well5.h	aran.bid
0.23	5.09563	22.7955		0.064	4.8	330	31.2	115.2	20.585	0.16	0.021	10.06		377.2	444.1	0.69	1577	2253		103.5	418.1	0.13	7.81	23.2	1398	1398-03-23	well5.h	aran.bid
0.33	-1.50618	21.707	0.093	0.01		310	30.2	114.9	22.3709		0.037	10.51	116.5	376.1	440.3	0.77	1483	2281	95.5	95.5	413.3	0.92	7.79	23	1400	1400-12-09	well5.h	aran.bid
0.05	-0.00211426	16.1936	0.025	0.025	4.2	247.4	20.6	72.7	16.1943		0.003	6.7	169.507	258.9	280	0.37	1198	1712	139.1	139.1	266.6	0.18	7.73	24	1392	1392-01-17	well11	aran.bid
0.21	0.0753136	15.83	0.031	0.02	4.3	224	17.3	91.2	15.8061	2.22	0.019	1.6	192.417	238.9	268.5	0.16	1017	1452	157.9	157.9	300	0.41	8.6	25.3	1392	1392-06-27	well11	aran.bid
0.26	-31.7234	9.84543	0.029				62.8	93.7	18.9944	0.69	0.019	4.5	233.727	351	273.2	1.04	901	1288	191.8	191.8	492.9	0.36	7.77	22	1392	1392-10-25	well11	aran.bid
0.03	0.595625	17.798	0.01	0.02	4.9	177.7	55.5	107.7	17.5872	0.28	0.016	7.6	162.439	323	285	0.55	1112	1589	133.3	133.3	497.8	1.95	7.46	25.5	1393	1393-02-28	well11	aran.bid
0.09	0.339142	16.5602	0.026	0.03	4.8	240.3	7.7	107.2	16.4483	0.53	0.015	8.9	163.78	251.2	295.2	0.88	1198	1711	134.4	134.4	300	0.33	7.54	26.1	1393	1393-05-12	well11	aran.bid
0.17	-45.6616	6.04177	0.033	0.05			4.8	113.1	16.1958	0.59	0.017	3.2	155.737	252.1	294.4	0.37	1013	1447	127.8	127.8	303	0.63	7.71	22.3	1393	1393-08-26	well11	aran.bid
0.14	0.243216	16.6359	0.04	0.02	3.9	251.5	18.5	81.6	16.5552	0.52	0.014	5.9	160.611	281.2	281.5	0.3	975	1393	131.8	131.8	280	0.52	7.42	22.1	1393	1393-10-25	well11	aran.bid
0.21	5.4194	16.6902	0.022	0.01	4	244.2	1.9	116.4	14.9742	0.16	0.029	8.6	153.544	230.1	265.6	0.58	1100	1571	126	126	299	1.45	7.84	28.4	1394	1394-05-15	well11	aran.bid
0.22	-1.42543	20.5821			4.5	281.8	20.2	131.2	21.1773	0.22	0.035	7.2	351.688	252.4	354.6	0.61	1342	1918	288.6	288.6	412	0.69	7.19	25.8	1395	1395-03-08	well11	aran.bid
0.09	0.354113	18.7895	0.003	0.052	4.4	278.1	29	84	18.6569	0.48	0.024	18.58	155.737	289.9	344.4	0.73	1339	1913	127.8	127.8	331.1	1.14	7.74	29.2	1396	1396-04-21	well11	aran.bid
0.24	9.20796	18.8427	0.071	0.094	4.5	277.1	19	102.3	15.6652	0.21	0.051	22.15		213.1	384.1	0.54	1444	2063		133.3	334.6	1.47	7.86	24.3	1397	1397-07-10	well11	aran.bid
0.07	4.37142	19.3018	0.049	0.054	4.5	261.2	26.4	113.2	17.685	0.26	0.048	17.11	165.9	256.5	330.6	0.28	1230	1892	136	136	392.9	1.27	7.55	23.2	1398	1398-08-04	well11	aran.bid
0.12	-1.00452	16.541	0.114	0.092	4.4	227.8	20.8	96.2	16.8767	0.28	0.034	15.6	175.5	205.4	334.6	0.46	1203	1850	143.9	143.9	327.4	0.16	7.9	24.1	1399	1399-05-22	well11	aran.bid
0.03	0.358359	24.0967	0.056	0.205	5.5	331.6	32.4	137.4	23.9246	0.06	0.002	8.2	160.368	316.2	516	0.44	1769	2527	131.6	131.6	476.7	0.06	7.52	24	1392	1392-01-17	well3	aran.bid
0.25	-0.231146	21.6447	0.027	0.01	5.1	291.2	16.3	150.4	21.745	2.23	0.013	7.4	187.908	349.2	395.8	0.76	1374	1963	154.2	154.2	444	0.59	7.8	24.5	1392	1392-06-27	well3	aran.bid
0.26	5.61207	24.672	0.054	0.02	5.8	298.1	29.8	182.4	22.0499	0.58	0.011	4.7	196.56	304.8	438.4	0.41	1692	2418	161.3	161.3	580	0.75	7.21	25.9	1393	1393-05-16	well3	aran.bid
0.26	5.61207	24.672	0.054	0.02	5.8	298.1	29.8	182.4	22.0499	0.58	0.011	4.7	196.56	304.8	438.4	0.41	1692	2418	161.3	161.3	580	0.75	7.21	25.9	1393	1393-06-02	well3	aran.bid
0.43	-36.5735	11.98	0.048	0.02			40.7	172.9	25.796	0.16	0.024	9.6	146.598	313.3	590.9	0.79	1662	2374	120.3	120.3	602	6.12	7.45	22.1	1393	1393-08-26	well3	aran.bid
0.44	0.96418	27.6787	0.035	0.02	6.1	322.2	60.3	171.2	27.15	0.39	0.021	17.8	231.168	362.8	548.7	0.57	1558	2226	189.7	189.7	676	1.98	7.72	22.2	1393	1393-10-25	well3	aran.bid
0.24	2.48125	23.6883		0	5.2	357.7	20.4	126.6	22.5412	0.34	0.014	10.7	186.324	301.6	460.7	0.55	1386	1980	152.9	152.9	400.3	0.28	7.73	29.9	1394	1394-02-30	well3	aran.bid
0.29	1.30323	21.8354			4.7	284.8	20.2	153.6	21.2736	1.35	0.018	8.9	169.873	284.9	437	0.84	1437	2053	139.4	139.4	468	0.52	7.48	30.3	1395	1395-04-09	well3	aran.bid
0.3	-0.868534	21.308	0.049	0.018	5.1	310.1	24.7	113.3	21.6813	0.2	0.016	19.716	135.996	366.2	406.7	0.59	1577	2253	111.6	111.6	386.4	1	7.67	26.5	1396	1396-07-11	well3	aran.bid
0.45	1.38197	21.3517	0.092	0.054	5	293.8	25.9	126.4	20.7696	0.24	0.018	20.25	153.5	254.7	445.8	0.78	1605	2293		125.8	423.9	0.63	7.83	23.4	1397	1397-06-31	well3	aran.bid
0.18	6.71866	20.5315	0.051	0.058	4.7	280	27.4	119.7	17.9463	0.17	0.041	18.49		267.2	427.2	0.53	1519	2170		123	413.3	0.15	7.56	26.9	1398	1398-07-02	well3	aran.bid
0.35	-1.45009	18.7282	0.03	0.092	4.7	244.4	22.6	122.5	19.2793	0.26	0.047	18.4	180.4	215	407.6	0.81	1391	2140	147.9	147.9	400.5	0.62	7.65	24.1	1399	1399-03-17	well3	aran.bid
0.02	0.444273	20.9848	0.039	0.021	4.6	305.3	26.5	108.3	20.7991	0.03	0.002	8.2	152.812	339.5	392	0.67	1512	2160	125.4	125.4	379.8	22	7.69	25	1392	1392-02-01	well9	aran.bid
0.52	1.80526	27.7789	0.022	0.09	7.9	352.9	53.5	156.7	26.7937	0.71	0.014	7.6	243.72	448.9	470.8	0.52	1734	2477	200	200	612	0.41	7.39	25.7	1393	1393-03-12	well9	aran.bid
0.28	0.0666005	24.4126	0.047	0.02	5.8	312.6	41.3	145.6	24.3801	0.92	0.014	7.2	266.752	346.4	447.3	0.63	1692	2418	218.9	218.9	536	0.42	7.56	26	1393	1393-05-12	well9	aran.bid
0.22	-22.8854	14.0455	0.044	0.02			79.5	150.3	22.3821	0.13	0.025	10.9	151.228	330.2	454.9	0.31	1474	2106	124.1	124.1	707	0.42	7.57	22.7	1393	1393-08-11	well9	aran.bid
0.54	0.0257361	24.7572	0.035	0.21	5.1	303.8	54.4	138.8	24.7444	0.21	0.029	6.4	162.439	442.4	451.5	0.47	1435	2050	133.3	133.3	571	0.61	7.62	21.7	1393	1393-11-25	well9	aran.bid
0.05	-5.03524	21.8337	0.025	0.13	4.5	294.3	37.1	117.4	24.149	0.22	0.019	7.8	176.697	423.5	436	0.07	1343	1918	145	145	446	17	7.42	26.9	1394	1394-02-02	well9	aran.bid
0.5	3.50028	23.6425			5.1	298.9	30.7	160	22.0434	0.38	0.028	6.1	141.845	332.9	448.7	0.37	1996	2851	116.4	116.4	528	0.11	7.74	27.6	1395	1395-03-19	well9	aran.bid
0.41	1.18109	23.7132	0.011	0.004	5.2	325.7	42.7	118.2	23.1596	0.3	0.026	9.221	137.458	402	437.6	0.65	1577	2253	112.8	112.8	473.5	0.79	7.54	29.8	1396	1396-04-21	well9	aran.bid
	9.96558	24.4993	0.065	0.036	5.1	361.5	30.9	122.2	20.0589	0.07	0.028	10.01	143.307	228.1	452.7	0.51	1591	2273	117.6	117.6	434.2	0.73	7.6	28.6	1397	1397-03-28	well9	aran.bid
0.24	6.15046	22.7779		0.086	5.1	325	38.8	106.5	20.1383	0.28	0.042	9.42		351.2	448.1	0.46	1612	2303		107.5	427.9	0.27	7.86	23.6	1398	1398-03-25	well9	aran.bid
0.36	1.00177	21.5093	0.106	0.124	5.5	270	28.5	145.7	21.0827	0.19	0.033	8.7	136.6	267.2	464.4	0.64	1502	2310	112	112	483.1	1.19	7.71	23	1399	1399-11-28	well9	aran.bid
	-0.398609	20.4168	0.035	0.013	4.3	300	24.5	105	20.5803	0.03	0.005	7.2	152.812	354.7	373.2	0.88	1455	2078	125.4	125.4	363.6	0.1	7.68	25	1392	1392-02-01	well5.gh	aran.bid
0.28	-43.7518	8.63677	0.013				38.3	109.9	22.0727	0.44	0.015	4.9	279.547	353.5	354.4	0.78	1015	1451	229.4	229.4	432.3	0.22	7.79	22	1392	1392-10-25	well5.gh	aran.bid
0.18	0.166324	20.8089	0.03	0.03	5.3	191.2	72.2	128.5	20.7398	0.11	0.01	4.1	191.442	299.1	399	0.95	1324	1891	157.1	157.1	618.5	0.78	7.56	25.2	1393	1393-02-28	well5.gh	aran.bid
0.01	-0.175012	18.4334	0.056	0.04	6.5	178.6	47	132.8	18.498	12	0.02	4.2	219.957	216.8	350.7	0.75	1385	1978	180.5	180.5	528	0.14	7.48	25.7	1393	1393-04-31	well5.gh	aran.bid
0.2	-40.6923	7.87785	0.027	0.03			31	106.7	18.6882	0.17	0.027	10.1	109.918	243.2	412.2	0.51	1206	1724	90.2	90.2	395.9	1.02	7.68	22.2	1393	1393-08-26	well5.gh	aran.bid
0.24	1.36511	21.8103	0.04	0.06	4.7	268.6	52.3	114.2	21.2228	0.8	0.02	11.4	206.796	295.6	406.1	0.27	1198	1711	169.7	169.7	500.7	2.61	7.68	21.4	1393	1393-12-16	well5.gh	aran.bid
0.16	-2.75251	18.4023		0	4.7	285.6	6.5	106.7	19.4441	0.19	0.016	8.3	167.192	256.3	396.9	0.6	1129	1613	137.2	137.2	293.5	0.59	7.56	30.8	1394	1394-02-30	well5.gh	aran.bid
0.2	-0.196551	17.6481	0.027		4.5	248.6	13	113.2	17.7176	0.16	0.014	3.2	170.36	225.8	358.5	1.04	1260	1800	139.8	139.8	337	1.79	7.62	27.6	1395	1395-03-13	well5.gh	aran.bid
0.22	8.81341	18.8334	0.066	0.034	4.2	275.3	19.9	102.4	15.7826	0.04	0.038	9.48		218.1	391.4	0.87	1216	1737		128.6	338.8	0.15	7.79	16.7	1395	1395-12-03	well5.gh	aran.bid
0.26	-0.132963	18.033	0.008	0.028	4.6	270	9.4	108.14	18.0811	0.08	0.073	8.462	174.016	218.5	372	0.87	1206	1722		142.8	309.6	0.11	7.32	24.7	1396	1396-02-28	well5.gh	aran.bid
0.24	7.26391	17.1325	0.043	0.034	4.6	253.8	18	90	14.8121	0.11	0.074	8.1		170.9	391.9	1.2	1333	1904		105.8	300	0.09	7.94	24.8	1397	1397-09-18	well5.gh	aran.bid
0.16	-1.4804	17.624	0.049	0.068	4.9	241.1	21.6	104.8	18.1537	0.51	0.038	9.04	151.2	135.9	448.7	0.5	1313	2020	123.9	123.9	352	0.1	7.95	23.8	1398	1398-12-05	well5.gh	aran.bid
0.48	2.13793	20.1974	0.163	0.096		293.6	20.7	114.5	19.3519		0.037	9.9	129.1	153.2	491.7	0.3	1404	2160	105.8	105.8	372.4	0.23	7.24	23	1400	1400-09-02	well5.gh	aran.bid
0.1	0.104918	37.5717	0.8	0.013	6.7	400	71.2	282.8	37.4929		0.001	41	348.763	659.5	616.3		2453	3505	286.2	286.2	999.9	0.1	7	25	1392	1392-02-01	well15	aran.bid
0.29	-4.26458	17.1443	0.036	0.01	4.3	261.8	19.6	80.8	18.6717	0.42	0.01	6	178.647	291.1	338	0.73	1255	1793	146.6	146.6	282.8	0.43	7.71	25.7	1392	1392-06-20	well15	aran.bid
0.65	-0.131298	36.9002		0.05	6	339.2	146.9	198.4	36.9972	0.92	0.015	29.1	375.694	557.3	662.3	1.06	2308	3297	308.3	308.3	1108	0.61	7.93	25.3	1392	1392-06-27	well15	aran.bid
0.3	-31.1039	22.9085	0.033				11.8	439.6	43.5931	0.45	0.023	33.3	417.005	821.1	675.2	1.24	2054	2934	342.2	342.2	1147.4	0.02	7.12	22	1392	1392-10-25	well15	aran.bid
0.92	-0.34397	27.9411	0.046		6.3	172.2	84.5	267.2	28.134	0.93	0.011	22.3	192.417	541.4	470.3	1	2407	3438	157.9	157.9	1020	0.02	7.01	24.1	1393	1393-01-27	well15	aran.bid
2.08	-18.655	25.6162	0.092	0.04			131.9	295.7	37.3655	0.15	0.039	24.5	270.285	582.2	722.9	0.41	210	300	221.8	221.8	1288.8	0.28	7.57	22.7	1393	1393-08-21	well15	aran.bid
2.98	-2.03021	40.2665	0.071	0.01	13.7	425.5	68	316.8	41.9353	0.33	0.037	9.4	419.198	722.5	703.7	0.18	2261	3230	344	344	1072	0.68	7.56	19.9	1393	1393-10-28	well15	aran.bid
0.41	1.57218	40.6686	0.065	0.03	6.9	430.8	117.3	242.4	39.4097	0.26	0.016	29.2	519.245	531.3	685.6	0.36	2552	3646	426.1	426.1	1094.8	0.61	7.82	25.3	1394	1394-05-15	well15	aran.bid
2.71	2.96012	39.0293			6.6	389.5	140.2	208	36.7851	0.16	0.012	17.9	314.886	554.8	699.6	0.85	2411	3445		258.4	1104	0.31	7.09	30.1	1395	1395-04-10	well15	aran.bid
0.91	-6.44361	32.0249	0.117	0.064	7.1	408.3		282.1	36.4362	0.1	0.037	30.564	352.297	503.9	695.8	0.89	2446	3495	289.1	289.1	1086.4	0.17	7.08	19.1	1396	1396-11-28	well15	aran.bid
2.49	9.50646	36.565	0.196	0.042	6.1	383.4	64	289.7	30.2165	0.19	0.013	56.353		499.1	670	0.19	2502	3575		277.2	991.1	0.83	7.11	23.9	1397	1397-02-24	well15	aran.bid
									0.90071			55.844													1397	1397-02-29	well15	aran.bid
									0.859677			53.3										0.75	7.08		1397	1397-09-27	well15	aran.bid
									0.883065			54.75													1397	1397-12-08	well15	aran.bid
0.19	7.70614	40.5387	0.066	0.052	9.5	390	89.66	319.6	34.7378	0.14	0.051	53.31		634.9	730.9	0.68	2632	3760		266	1171	0.65	6.97	25	1398	1398-07-02	well15	aran.bid
2.49	-0.0569497	36.903	0.196	0.041		380	66.1	299.1	36.9451		0.013	56.3	326.2	584	656.6	0.19	2314	3560	267.4	267.4	1023.4	0.84	7.13	24	1400	1400-12-16	well15	aran.bid
0.39	-0.844806	16.4576	0.017		9.1	142.5	41.3	132.8	16.7381	0.85	0.005	1	238.236	244.9	270.4	1.22	1423	2033	195.5	195.5	504	0.02	7.11	24.3	1393	1393-01-27	well16	aran.bid
0.16	-2.6198	18.1928	0.049	0.08	10.4	172.3	32.6	155.2	19.1717	0.29	0.011	5	308.793	285.6	284.5	0.94	1484	2120	253.4	253.4	524	0.72	7.82	25.5	1393	1393-04-29	well16	aran.bid
0.91	-23.229	14.2974	0.041	0.02			70.8	169.7	22.9495	0.26	0.019	7.8	352.785	319.2	367.5	0.4	1280	1829	289.5	289.5	719.1	0.41	7.57	22.7	1393	1393-08-21	well16	aran.bid
0.71	-2.4258	22.0938	0.029	0.02	11.1	255.3	50.5	131.2	23.1923	0.38	0.021	4.7	395.679	348.9	330.4	0.67	1275	1822	324.7	324.7	536	0.97	7.72	20.4	1393	1393-10-28	well16	aran.bid
0.74	3.12532	23.1374	0.05	0.038	10.4	279.8	35.7	155.5	21.735	0.12	0.043	11.315	434.309	279.8	304.2	0.45	1437	2053	356.4	356.4	537.5	0.54	7.22	19.3	1396	1396-11-28	well16	aran.bid
0.66	19.8314	21.3738	0.067	0.092	9.5	245.2	47.6	131.1	14.2993	0.12	0.024	11.682		237.4	324	0.46	1402	2003		316.8	526.1	0.81	7.45	24.8	1397	1397-02-30	well16	aran.bid
0.66	-0.772009	20.1473	0.084	0.142	10.2	262.9	31.1	117.9	20.4608	0.32	0.046	10.99	399.8	261.1	292	0.9	1218	2030	327.7	327.7	424.5	1.47	7.29	25.9	1398	1398-01-31	well16	aran.bid
0.29	2.32749	20.9007	0.24	0.128		260	39.8	126.3	19.9499		0.058	10.4	409.4	216.4	302.4	0.68	1365	2100	335.6	335.6	481.5	1.12	7.19	23	1400	1400-09-25	well16	aran.bid
0.04	-0.924056	18.7186	0.028	0.01	4.4	273.7	27.5	88.9	19.0678	0.06	0.006	13.8	164.998	313.7	340	0.32	1398	1997	135.4	135.4	335.3	0.15	7.76	24	1392	1392-01-17	well2	aran.bid
0.3	0.181361	22.1282	0	0.01	4.8	282.8	40.3	128	22.0481	0.45	0.007	7.8	197.048	406.5	360.6	0.82	1264	1806	161.7	161.7	488	0.55	8.07	25.1	1392	1392-06-27	well2	aran.bid
0.04	-35.5741	13.8868	0.041				71.7	160	29.2225	0.5	0.022	17.7	192.417	556.2	500.9	1.09	1472	2103	157.9	157.9	694.9	0.44	7.6	22	1392	1392-10-25	well2	aran.bid
0.24	1.75899	23.8287	0.024	0.02	5.3	279.1	37.1	170.3	23.0049	0.42	0.016	8	255.175	369.8	387.6	0.9	1363	1948	209.4	209.4	578.3	1.82	7.41	25.3	1393	1393-02-28	well2	aran.bid
0.24	-26.8969	11.4735	0.028	0.02			65.9	121.2	19.9164	0.29	0.025	9.9	132.827	287.3	410.2	0.33	1184	1691	109	109	577.7	0.41	7.54	22.3	1393	1393-08-26	well2	aran.bid
0.22	2.89128	22.2819	0.018	0.01	4.6	281.8	47.6	120	21.0296	0.3	0.02	11.1	211.549	330.4	371.2	0.45	1175	1678	173.6	173.6	496	5.7	7.61	22.1	1393	1393-10-25	well2	aran.bid
0.36	1.43658	27.847		0	5.3	388.7	18.5	186	27.0582	0.19	0.031	20.2	191.076	390.6	547.1	0.55	1602	2288	156.8	156.8	541.3	0.59	7.51	30.1	1394	1394-02-30	well2	aran.bid
0.2	0.00141329	19.2181			4.3	256.2	21.1	124.8	19.2176	0.13	0.016	7.7	165.73	253.6	391.9	0.72	1363	1947	136	136	400	0.5	7.41	30.2	1395	1395-04-09	well2	aran.bid
0.15	29.5782	18.8125	0.05	0.014	4.8	279.8	19.4	98.6	10.224	0.19	0.02	17.673	144.77	317.7	32.6	0.49	1392	1989		118.8	327.5	1.47	7.93	26.5	1396	1396-07-11	well2	aran.bid
0.3	1.31454	20.9229	0.084	0.016	4.8	286.3	34.8	109.8	20.3799	0.09	0.022	23.23	143.307	287.1	413.5	0.22	1400	2000	117.6	117.6	419.3	0.42	8.02	23.3	1397	1397-01-27	well2	aran.bid
0.39	-2.33225	18.5772		0.06	4.5	255.8	23.5	108.2	19.4644	0.24	0.033	23.83	156.2	229.3	414.8	0.7	1278	2130	128	128	368.6	0.27	7.93	27	1398	1398-04-25	well2	aran.bid
0.33	-0.745694	20.2562	0.029	0.036	4.6	277.8	22.6	124.1	20.5606	0.19	0.034	26.06	185.3	224	439.8	0.51	1443	2220	151.8	151.8	404.4	0.73	7.62	24.1	1399	1399-03-17	well2	aran.bid
0.04	-0.496266	16.6705	0.03	0.1	4.2	252.6	18.7	80.8	16.8368	0.08		6.5	164.998	247	314	0.48	1255	1793	135.4	135.4	278.8	1.13	7.68	24	1392	1392-01-17	well6.gh	aran.bid
0.31	-2.83278	19.8418	0.032	0.01	4.5	318.1	24.5	77.6	20.9987	0.15	0.011	4.8	155.737	450.8	318	0.15	1170	1671	127.8	127.8	294.9	0.65	7.57	27.4	1392	1392-06-20	well6.gh	aran.bid
0.23	-37.6189	8.9552	0.024				16.7	151.9	19.756	0.68	0.024	5.6	256.637	317.4	310.9	1.13	936	1337	210.6	210.6	448.4	1.8	7.76	22	1392	1392-10-25	well6.gh	aran.bid
0.38	-0.0744147	25.3	0.013	0.04	7.2	311.8	37.1	170.3	25.3377	0.13	0.017	4.9	182.303	439.4	463.6	0.77	1683	2404	149.6	149.6	578.3	0.36	7.57	24.3	1393	1393-02-07	well6.gh	aran.bid
0.15	1.87812	17.4713	0.015	0.05	6.3	216.4	12.5	137.6	16.8272	0.736	0.013	5.3	205.943	220.2	309.5	0.53	1291	1845	169	169	396	0.88	7.59	25.8	1393	1393-04-31	well6.gh	aran.bid
0.11	-21.3463	11.325	0.033				50.4	143.8	17.4721	0.21	0.013	4.5	160.368	229.2	353.3	0.5	1053	1504	131.6	131.6	569.6	1.34	7.71	22.1	1393	1393-08-26	well6.gh	aran.bid
0.24	-0.963064	19.1566	0.044	0.04	7	258.8	35.2	96.6	19.5292	0.49	0.021	10.4	196.926	321	333.2	0.68	1085	1551	161.6	161.6	386.5	2.21	7.57	21.3	1393	1393-12-16	well6.gh	aran.bid
0.15	-1.28017	17.5192		0	4.5	279.4	17.6	76.2	17.9735	0.21	0.012	7.7	214.961	240.9	329.1	0.39	1029	1470	176.4	176.4	263	0.48	7.61	30.7	1394	1394-02-30	well6.gh	aran.bid
0.17	1.82722	16.8098	0.027		4	239.2	12	106.5	16.2066	0.07	0.033	5.5	165.973	208.2	320.1	0.58	1213	1733	136.2	136.2	316.2	0.2	7.26	26.2	1395	1395-03-17	well6.gh	aran.bid
0.25	0.29048	17.4924	0.008	0.038	4.3	260	20.9	87.2	17.391	0.22	0.063	8.549	218.129	230.5	312.5	1.06	1119	1599	179	179	305.2	0.23	7.3	24.3	1396	1396-02-28	well6.gh	aran.bid
0.32	-4.92486	15.2902	0.047	0.054	4.2	220	18.2	82.4	16.8742	0.34	0.036	8.52	179.3	222.8	323.2	0.59	1099	1691	147	147	282	0.1	7.77	23.9	1398	1398-12-05	well6.gh	aran.bid
0.14	-4.81977	16.3937	0.064	0.094	4.5	240	17.1	88.7	18.054	0.31	0.028	8.5	170.8	261.5	341	0.83	1144	1760	140	140	293	0.18	7.83	23	1399	1399-11-28	well6.gh	aran.bid
0.25	-5.2837	19.8186	0.032	0.058		230	43.6	124.7	22.0298		0.039	11	347	298.9	351.2	0.66	1456	2240	284.4	284.4	493.4	2.45	7.41	21	1400	1400-09-25	well28	aran.bid
0.02	-69.7993	23.663	0.047	0.03	4.8	331.6	30.4	132.5	133.042	0.04	0.001	7.6	143.307	422.1	4316	0.62	1683	2404	117.6	117.6	456.5	0.3	7.73	25	1392	1392-02-01	well23	aran.bid
0.34	1.59113	30.5143	0.03	0.07	7.2	341.2	89.2	163.2	29.5584	0.18	0.019	2.5	297.948	490.6	509.1	1.02	1836	2623	244.5	244.5	775.2	0.48	7.61	25.6	1393	1393-03-12	well23	aran.bid
0.35	3.47173	26.1843	0.051	0.02	6.3	298.1	42.2	192	24.4272	0.22	0.009	1.6	159.149	378.2	492	0.63	1857	2653	130.6	130.6	656	0.25	7.42	26.1	1393	1393-05-12	well23	aran.bid
0.69	-30.4866	13.2671	0.061				52.4	179.4	24.9042	0.19	0.012	4.2	114.548	402	515.8	0.63	1497	2138	94	94	666.6	0.26	7.53	22.5	1393	1393-08-11	well23	aran.bid
0.42	0.106884	27.3855	0.044	0.06	5.4	341.9	59.8	149.3	27.327	0.44	0.021	6.5	162.439	469.8	522.5	0.48	1558	2226	133.3	133.3	619.3	0.28	7.58	21.6	1393	1393-11-25	well23	aran.bid
0.12	1.33805	25.7043	0.029	0.05	5.3	316	35.4	178.5	25.0255	0.19	0.014	5.6	139.164	344	548.7	0.15	1769	2528	114.2	114.2	593.6	0.02	7.72	26.1	1394	1394-06-28	well23	aran.bid
0.35	3.68911	25.5889	0.082	0.092	5.4	332.7	32.8	165.8	23.7681	0.09	0.037	9.21	120.276	380	485.7	0.61	1626	2323	98.7	98.7	551.3	0.1	7.63	17.6	1395	1395-11-27	well23	aran.bid
									0.0131579							0.25									1396	1396-09-27	well23	aran.bid
0.76	2.55618	24.7884		0.054	5.5	313.7	41.2	152.5	23.5527	0.06	0.038	9.394	96.513	347	516.9	0.21	1689	2413	79.2	79.2	552.7	0.42	7.49	25.1	1396	1396-12-24	well23	aran.bid
	12.0114	27.2822	0.084	0.182	5.1	381.5	30	161.9	21.431	0.04	0.027	9.94	119.423	247.2	501.7	0.24	1703	2433	98	98	529.9	0.44	7.63	28.2	1397	1397-03-28	well23	aran.bid
	4.39423	22.8241		0.036	5.1	301.9	33.1	137	20.9027	0.29	0.054	9.3		310.4	505.6	0.33	1567	2410		80	480.2	1.9	7.72	24.5	1398	1398-05-08	well23	aran.bid
0	4.98801	24.3435	0.085	0.182		300	32.1	173.2	22.0303		0.037	9.94	116.5	282.4	498.7	0.24	1580	2430	95.5	95.5	566.8	0.46	7.64	24	1400	1400-12-09	well23	aran.bid
0.33	-0.446586	22.5862	0.05	0.03	11.1	231.4	69.1	131.2	22.7888	0.8	0.026	5.7	476.473	313	293.9	1.05	1110	1586	391	391	616	0.4	7.39	24	1392	1392-09-02	well19	aran.bid
0.46	-30.3397	13.9616	0.038				69.7	164.8	26.1231	0.73	0.023	4.4	558.972	394.6	304.9	0.98	1209	1728	458.7	458.7	698.9	4.84	7.37	22	1392	1392-10-26	well19	aran.bid
0.43	-1.97215	15.2672	0.034		6.2	109.5	44.2	134.4	15.8815	0.64	0.013	12.9	238.236	232.1	243	1.17	1363	1947	195.5	195.5	520	0.8	7.09	24.5	1393	1393-01-27	well19	aran.bid
0.14	0.924102	21.1012	0.041	0.09	10.2	197.5	60.5	145.6	20.7147	0.22	0.015	4	425.779	286.1	272	0.68	1528	2182	349.4	349.4	616	5.31	7.69	25.6	1393	1393-04-29	well19	aran.bid
0.51	-35.413	8.76574	0.049				33	121.2	18.3782	0.21	0.017	5.2	219.957	286.9	306.6	1.15	1201	1715	180.5	180.5	440.4	0.61	7.56	22.6	1393	1393-08-21	well19	aran.bid
0.82	2.55633	23.644	0.056	0.03	10.7	234	71	147.2	22.4653	0.75	0.027	9.1	376.182	358.8	305.9	0.57	1206	1722	308.7	308.7	660	0.46	7.61	20.2	1393	1393-10-28	well19	aran.bid
0.62	1.62364	22.7468	0.053	0.02	9.3	256	14.9	203.3	22.02	0.15	0.024	6.8	421.757	271.2	330	0.72	1372	1960	346.1	346.1	570.4	0.55	7.53	25	1394	1394-06-28	well19	aran.bid
0.53	1.51442	20.8063	0.027		10.5	245.9	41.9	128.1	20.1855	0.38	0.04	4.3	376.669	279.8	285.6	0.92	1365	1950	309.1	309.1	495	0.75	7.64	27.4	1395	1395-03-13	well19	aran.bid
0.82	-4.94594	22.0499		0.038	10.2	290	23	145.9	24.3445	0.18	0.059	9.286	361.924	341.4	394	0.65	1347	1924	297	297	460.8	0.21	7.57	22.4	1396	1396-12-15	well19	aran.bid
0.74	2.46553	19.0672	0.07	0.23	10.7	245.5	43.9	90	18.1496	0.2	0.018	13.44	299.5	239.1	284.3	0.38	1274	1821		245.5	407.9	0.22	7.71	28.4	1397	1397-04-17	well19	aran.bid
0.61	17.8654	19.0495	0.03	0.092	9.6	220	42	115.7	13.2747	0.29	0.057	9.04		245.3	283.7	0.16	1364	1949		333.7	464.4	0.89	7.2	24.3	1398	1398-09-18	well19	aran.bid
0.61	2.11034	19.8719	0.103	0.086	11	215	47.5	126.7	19.0505	0.198	0.037	7.8	434.3	179.6	284.1	0.89	1287	1980	356	356	514.8	27	7.55	23	1399	1399-11-29	well19	aran.bid
0.02	0.158926	22.1965	0.043	0.019	4.6	305.3	33.4	121.2	22.126	0.02	0.001	6.5	145.745	349.8	436.6	0.63	1597	2282	119.6	119.6	4404	0.2	7.74	25	1392	1392-02-01	well6.h	aran.bid
0.65	0.172341	25.1004	0.037	0.03	7.2	302.9	57.5	140.4	25.014	0.14	0.022	13.1	135.386	449.4	467	0.93	1694	2420	111.1	111.1	587.5	0.18	7.59	25.6	1393	1393-03-12	well6.h	aran.bid
0.28	-25.7384	12.128	0.054	0.04			61.1	142.2	20.5349	0.17	0.028	0.736	132.827	280.1	442.7	0.39	1383	1976	109	109	610	0.56	7.54	22.4	1393	1393-08-11	well6.h	aran.bid
0.49	-2.12005	23.9424	0.027	0.09	4.4	303.8	51.2	128.2	24.9795	0.35	0.027	7.3	177.306	406.6	477.1	0.39	1404	2006	145.5	145.5	531.4	0.53	7.57	21.2	1393	1393-11-25	well6.h	aran.bid
0.4	0.321151	22.1946			4.5	275.2	39.4	137.6	22.0525	0.13	0.021	6.7	142.942	353	433.1	0.58	1556	2223	117.3	117.3	508	0.1	7.72	28.3	1395	1395-04-24	well6.h	aran.bid
0.42	6.88757	23.6902	0.033	0.032	6.1	329.5	35.2	126.3	20.6371	0.26	0.014	11.053		339.6	474.2	0.06	1703	2433		103.9	462.5	0.12	7.8	26.6	1397	1397-05-13	well6.h	aran.bid
0.56	1.46085	24.0774	0.071	0.082		350	30.2	127.5	23.3841		0.057	11.643	135.2	386.8	457.8	0.23	1476	2271	110.8	110.8	444.8	0.81	8.03	23	1400	1400-12-09	well6.h	aran.bid
0.35	0.074005	25.1915		0.01	4.9	325.5	39.4	153.6	25.1542	1.32	0.011	12.4	192.417	497.9	401.7	1.16	1484	2120	157.9	157.9	548	0.81	7.84	25.1	1392	1392-06-27	well13	aran.bid
0.31	-33.3393	12.1835	0.031				48.1	164.8	24.3703	0.73	0.022	7.7	288.686	500.1	320.8	0.57	1324	1891	236.9	236.9	610	0.02	7.54	22	1392	1392-10-25	well13	aran.bid
0.25	0.909283	25.469	0.029	0.02	6.1	285.8	49.6	176.3	25.01	0.19	0.021	11.1	146.598	524.5	406.6	0.61	1603	2290	120.3	120.3	644.6	1.21	7.61	25.5	1393	1393-02-28	well13	aran.bid
0.39	0.558875	24.1637	0.044	0.09	7.4	298.1	13.4	198.4	23.8951	0.53	0.025	6.4	327.56	373.6	375.7	0.57	1747	2496	268.8	268.8	552	0.45	7.51	25.8	1393	1393-04-31	well13	aran.bid
0.31	-30.0762	12.2097	0.051				57.2	150.3	22.7131	0.12	0.026	10.8	146.598	374.4	436.6	0.4	1451	2073	120.3	120.3	614.1	0.72	7.48	22.4	1393	1393-08-11	well13	aran.bid
0.54	1.602	26.8783	0.054	0.01	5.2	306.1	71	152	26.0307	0.17	0.016	5.7	242.867	448.9	446.7	0.11	1448	2068	199.3	199.3	672	4.48	7.68	19.7	1393	1393-10-25	well13	aran.bid
0.41	3.24475	23.7159	0.065	0.03	4.9	281.3	22.3	190.7	22.2252	0.26	0.022	13.2	212.28	339.3	405.6	0.36	1607	2296	174.2	174.2	569.6	0.61	7.82	28	1394	1394-05-15	well13	aran.bid
0.41	1.10039	28.7699	0.103		5.6	337.3	24	240	28.1437	0.21	0.03	12.4	203.262	414.3	564.4	1.11	2397	3424	166.8	166.8	700	3.13	7.7	27	1395	1395-03-19	well13	aran.bid
0.4	2.60778	23.5621			4.9	275.2	39.4	164.8	22.3644	0.11	0.01	13.3	149.157	360.3	431.1	0.75	1549	2213	122.4	122.4	576	0.87	7.45	30.3	1395	1395-04-12	well13	aran.bid
0.42	-10.5586	24.599	0.061	0.052	5.4	316.5	46.7	137.2	30.4068	0.09	0.046	24.94	603.938	384.7	427.4	0.71	1619	2313	495.6	495.6	537.5	0.23	7.11	19.5	1396	1396-11-28	well13	aran.bid
									0.44629			27.67													1397	1397-02-29	well13	aran.bid
	4.06673	23.5477	0.075	0.044	4.4	345	25.6	126.6	21.7073	0.16	0.017	24.98	148.06	353.6	407.6	0.24	1605	2293	121.5	121.5	423.2	0.91	7.5	26.1	1397	1397-03-29	well13	aran.bid
0.42	0.051378	22.8477		0.048	5	297.9	31.1	144.3	22.8242	0.28	0.047	25.07	151.3	378.3	426.2	0.6	1440	2400	124	124	490.2	0.24	7.66	27	1398	1398-04-25	well13	aran.bid
0.42	-0.390328	23.2121	0.077	0.066	5.6	280	33.3	163.2	23.394	0.27	0.041	26.6	165.9	362.5	448.7	0.61	1593	2450	136	136	546.5	0.63	7.55	23	1399	1399-11-28	well13	aran.bid
0.33	0.238096	21.7035	0.05	0.03	10.9	225.7	56.6	139.2	21.6004	0.8	0.26	2.3	439.915	321.5	268.5	1.05	1072	1531	361	361	584	0.4	7.69	24	1392	1392-09-02	well20	aran.bid
0.62	-22.3222	12.362	0.08				70.8	130.9	19.4669	0.16	0.016	4.7	284.056	289	306.6	1.23	1252	1789	233.1	233.1	622.2	0.57	7.66	22.5	1393	1393-08-21	well20	aran.bid
0.65	0.0296163	23.4492	0.038	0.02	13.1	249	70.4	130	23.4353	0.36	0.013	8.6	462.824	354.3	293.8	0.68	1191	1702	379.8	379.8	614.9	0.48	7.63	21.6	1393	1393-12-16	well20	aran.bid
0.15	4.37123	21.8824	0.027		10.6	242.2	58.9	124.8	20.0494	0.6	0.009	4	376.669	285.8	276	1.08	1344	1921	309.1	309.1	557.4	0.2	7.54	27.5	1395	1395-03-13	well20	aran.bid
0.98	19.8428	21.6896		0.038	10	266.3	45.7	122	14.5071	0.12	0.038	13.933		286.2	294.2	0.38	1370	1957	316.8	316.8	495.6	0.79	7.57	24.6	1396	1396-12-24	well20	aran.bid
0.51	24.2736	21.7589	0.102	0.26	11.6	275.2	41.2	122	13.2588	0.19	0.019	15.823		213.4	302.2	0.56	1377	1968		316.8	476.5	0.45	7.61	24.7	1397	1397-02-22	well20	aran.bid
0.59	17.8442	19.3157	0.043	0.026	10	230	66.1	72.4	13.4661	0.23	0.032	13.06		230.1	299.1	0.37	1397	1995		322.4	456.6	0.39	7.43	24.2	1398	1398-09-18	well20	aran.bid
0.22	-7.20642	17.9447	0.217	0.262		210	37.9	113.7	20.7319		0.041	13.8	384	284.3	292.7	0.75	1321	2032	314.7	314.7	442	2.06	7.52	24	1400	1400-09-25	well20	aran.bid
0.01	0.18213	18.7792	0.034	0.024	4.3	278.9	20.6	97	18.7109		0.002	8.4	162.439	343.5	308.9	0.91	1341	1915	133.3	133.3	327.2	0.3	7.7	25	1392	1392-02-01	well12.h	aran.bid
0.21	2.75024	18.0737	0.032	0.01	7	194.1	31.7	137.1	17.1062	0.28	0.018	7.7	76.772	516	174.2	1.09	1466	2095	63	63	473.3	0.67	7.52	25.7	1393	1393-03-12	well12.h	aran.bid
0.14	-32.4474	9.55415	0.04	0.01			50.4	108.3	18.7324	0.44	0.022	7.3	137.458	319.2	343.2	0.39	1150	1642	112.8	112.8	480.8	0.17	7.62	22.5	1393	1393-08-11	well12.h	aran.bid
0.28	3.66649	20.6571	0.027	0.03	4.1	252	38.9	128	19.1959	0.14	0.021	8.3	211.549	286.7	340.6	0.25	1084	1549	173.6	173.6	480	0.18	7.72	19.8	1393	1393-10-25	well12.h	aran.bid
0.33	-1.11933	20.949	0.041	0.08	4.5	275.2	38.4	114.2	21.4233	0.3	0.026	7.1	162.439	455.8	323.3	0.51	1177	1681	133.3	133.3	443.6	0.41	7.56	21.7	1393	1393-11-25	well12.h	aran.bid
0.27	-0.136663	18.8508			4.5	227.6	34.6	120	18.9024	0.11	0.017	5	149.157	359.9	313.5	0.7	1389	1985	122.4	122.4	444	0.33	7.88	28.2	1395	1395-04-24	well12.h	aran.bid
0.25	10.9478	19.5879	0.022	0.034	6.1	281.7	31.6	91.7	15.7222	0.21	0.016	9.26		328.1	308.6	0.56	1351	1930		115.6	361	0.15	7.88	26.8	1397	1397-05-13	well12.h	aran.bid
0.18	9.21798	17.8573	0.018	0.076	4.1	261.1	25.4	86.2	14.843	0.07	0.059	11.18		275.5	315.3	0.55	1336	1908		128.6	352.8	0.39	7.85	26.5	1398	1398-01-22	well12.h	aran.bid
0.18	0.496504	18.1678	0.02	0.076		270	25.5	86.6	17.9883		0.059	11.18	149.1	306.2	317.6	0.55	1242	1910	122.2	122.2	322.8	0.39	7.84	23	1400	1400-12-09	well12.h	aran.bid
0.31	-0.942457	18.5506	0.029	0.04	4.5	273.7	18.2	100.8	18.9036	0.16	0.017	8.3	109.918	337.6	350.8	0.73	1346	1923	90.2	90.2	328	0.41	7.66	25.4	1392	1392-06-20	well1	aran.bid
0.31	-27.743	13.5643	0.012				97.2	111.5	23.9803	0.51	0.027	7.2	224.466	449.3	382.1	0.68	1101	1573	184.2	184.2	678.7	0.11	7.76	22	1392	1392-10-25	well1	aran.bid
0.32	0.535539	24.4543	0.036	0.02	5.8	285.8	41	170.3	24.1938	0.1	0.022	5.7	246.157	395.1	418	0.89	1358	1940	202	202	594.4	1.96	7.47	25.4	1393	1393-02-28	well1	aran.bid
0.07	0.846488	19.9096	0.024	0.09	5.6	240.3	32.6	132.8	19.5753	0.81	0.009	3.6	224.588	286.9	347.1	0.88	1451	2072			468	0.21	7.43	25.9	1393	1393-05-12	well1	aran.bid
0.19	-20.7949	12.6991	0.04	0.02			47.5	176.1	19.3672	0.25	0.02	7.2	105.409	292.9	404.1	0.34	1258	1797	86.5	86.5	638.3	0.41	7.56	22.2	1393	1393-08-26	well1	aran.bid
0.19	-3.73244	20.0493	0.038	0.02	4.7	281.8	31.1	102.4	21.6039	0.38	0.022	9.4	160.611	354.8	403.8	0.57	1173	1676	131.8	131.8	384	0.57	7.57	21.3	1393	1393-10-25	well1	aran.bid
0.17	0.600613	20.1769		0.02	5	264.9	35.2	112.8	19.9359	0.3	0.018	8.4	171.944	295.6	382.5	0.54	1180	1685	141.1	141.1	426.9	0.21	7.68	30.4	1394	1394-02-30	well1	aran.bid
0.22	-1.43587	19.7329			4.6	265.7	10.6	144	20.3078	0.13	0.027	5.8	157.443	314.1	391.9	0.66	1437	2053	129.2	129.2	404	0.46	7.03	30.4	1395	1395-04-09	well1	aran.bid
0.38	-1.03827	20.2604	0.174	0.004	4.8	300	25.6	99.7	20.6856	0.12	0.036	9.537	172.554	278.8	420.9	0.41	1402	2003	141.6	141.6	356	9.7	7.4	26.4	1396	1396-01-28	well1	aran.bid
0.3	6.17774	19.6381	0.039	0.06	4.9	282.8	20.1	111.3	17.3529	0.1	0.091	11.468	37.167	298.2	365.8	0.5	1349	1927		30.5	362.1	0.89	7.57	27.1	1396	1396-11-25	well1	aran.bid
0.27	4.75986	21.0711	0.073	0.07	5	286.3	38.4	106.7	19.1564	0.16	0.026	14.725	143.307	310.2	357.8	0.25	1298	1855	117.6	117.6	426.9	0.37	7.99	24.4	1397	1397-01-27	well1	aran.bid
0.1	6.08941	17.8555	0.033	0.062	2.2	257.8	20.8	97.6	15.8057	0.18	0.038	13.55		255.96	362.5	0.49	1337	1910		76.7	330.6	0.69	7.68	23.9	1398	1398-07-02	well1	aran.bid
0.36	-1.65689	16.4385	0.048	0.078	4.7	222.2	17	105.2	16.9924	0.37	0.019	13.96	170.6	188.6	354.5	0.62	1171	1802	139.9	139.9	333.7	0.59	7.6	24.1	1399	1399-03-17	well1	aran.bid
0.05	-0.544586	18.4877	0.028	0.017	4.5	268.4	15.7	108.3	18.6902			10.1	178.647	292.7	336	0.52	1369	1956	146.6	146.6	335.3	0.09	7.65	24	1392	1392-01-17	well12.gh	aran.bid
0.22	-7.05471	17.227	0.038	0.01	6.1	203.8	18.2	134.4	19.8421	0.92	0.017	11.6	346.326	272.5	293.4		1357	1939	284.2	284.2	412	0.21	7.28	25.7	1393	1393-04-31	well12.gh	aran.bid
0.21	2.44608	20.8991	0.077	0.05	5.1	266.7	25	142.4	19.9011	0.76	0.014	3.3	215.205	351.5	316.7	0.85	1456	2080	176.6	176.6	460	0.42	7.45	25.9	1393	1393-05-12	well12.gh	aran.bid
0.18	-33.6113	9.16293	0.03	0.01			38.8	119.6	18.441	1.02	0.025	9.8	160.368	289.5	339.1	0.55	1127	1610	131.6	131.6	460.6	0.62	7.58	22.2	1393	1393-08-26	well12.gh	aran.bid
0.32	-1.5092	23.4444	0.028	0.04	7.6	278.4	57.6	128.2	24.1629	0.84	0.015	7.8	433.212	410.5	295.7	0.43	1174	1677	355.5	355.5	557.8	0.73	7.56	21.2	1393	1393-12-16	well12.gh	aran.bid
0.13	4.62108	17.7152	0.016	0.02	4	258.7	11.6	108.3	16.1503	0.17	0.016	10.9	153.544	212.9	319.1	0.35	1200	1714	126	126	319.2	1	7.87	28.1	1394	1394-05-15	well12.gh	aran.bid
0.24	4.45048	19.7811	0.027		4.2	239.4	40.9	118.1	18.0954	0.17	0.046	10	197.291	264.4	324	0.95	1230	1757	161.9	161.9	465.9	0.5	7.79	27.6	1395	1395-03-13	well12.gh	aran.bid
0.16	0.791108	17.6305	0.004	0.018	4	266.3	23.9	79.7	17.3537	0.44	0.024	14.948	183.277	273.2	296.8	0.65	1225	1749	150.4	150.4	299	0.79	7.66	28.8	1396	1396-04-21	well12.gh	aran.bid
0.29	11.0898	17.5085	0.076	0.086	4.1	267.6	18	85.7	14.0128	0.34	0.025	17.85		235.1	311.6	0.55	1289	1842		149	289.5	0.28	7.8	24.8	1397	1397-07-10	well12.gh	aran.bid
0.13	8.10504	14.5792	0.078	0.064	5.4	200	17.8	85.6	12.393	0.19	0.026	14.46		178	299.1	0.19	1203	1718		144.7	288	0.31	7.64	23.6	1398	1398-10-22	well12.gh	aran.bid
0.1	8.18697	17.4781	0.102	0.059		261.7	17.9	92.5	14.8328		0.041	16.1	175.2	298.9	193.2	0.53	1170	1800	143.6	143.6	305.8	0.19	7.52	23	1400	1400-09-02	well12.gh	aran.bid
0.51	1.63611	24.8484	0.027		5.2	328.4	31.9	156.4	24.0483	0.3	0.015	5.2	130.025	322.2	534.8	0.56	1722	2460	106.7	106.7	524.2	0.19	7.75	27.2	1395	1395-03-13	well24	aran.bid
0.46	-0.333404	23.6875	0.064	0.064	5.4	332.4	31.4	130.3	23.846	0.15	0.018	9.936	109.674	350.6	516.6	0.21	1759	2514	90	90	456.3	0.85	7.85	23.8	1396	1396-07-22	well24	aran.bid
	4.27051	26.112	0.077	0.038	4.7	387	31.8	131	23.9731	0.05	0.023	10.13	143.307	311.9	529.1	0.76	1696	2423	117.6	117.6	460	0.17	7.65	28.1	1397	1397-03-28	well24	aran.bid
0.27	4.79834	23.6817		0.088	5.5	330	34.1	127.8	21.5131	0.26	0.056	9.41		313.1	525	0.446	1783	2483		99.5	461.4	0.11	7.83	26.9	1398	1398-03-25	well24	aran.bid
0	4.71624	26.7575	0.078	0.039		390	34	140.1	24.3473		0.023	10.27	139.8	336.8	526	0.76	1573	2420	114.6	114.6	492	0.19	7.63	24	1400	1400-12-09	well24	aran.bid
0.27	-0.0646279	24.9114	0.031	0.02	11.1	301.4	69.1	116.8	24.9436	0.44	0.026	4.9	710.2	235.1	292	1.51	1154	1649	582.8	582.8	580	0.27	7.42	24	1392	1392-09-02	well17	aran.bid
0.6	0.728385	32.2923	0.014	0.07	5.9	435.3	49.6	182.8	31.8253	0.45	0.02	4.6	306.965	538.4	547.4	1.04	1995	2850	251.9	251.9	661	0.57	7.56	25.5	1393	1393-03-12	well17	aran.bid
0.49	1.24689	27.7953	0.064	0.03	5.6	373.6	18.2	198.4	27.1107	0.46	0.017	3.6	257.368	383.8	524.2	0.8	1967	2810	211.2	211.2	572	0.35	7.35	26	1393	1393-05-12	well17	aran.bid
0.73	-30.973	14.6162	0.058	0.01			73.7	171.3	27.733	0.23	0.019	7.8	164.998	393.5	590.9	0.65	1622	2317	135.4	135.4	735.3	0.42	7.71	22.3	1393	1393-08-11	well17	aran.bid
0.41	0.917433	27.8136	0.065	0.03	4.6	328	47.5	190.7	27.3079	0.26	0.01	6.4	299.288	355.6	527.1	0.36	1925	2749	245.6	245.6	674.7	0.61	7.39	26.8	1394	1394-05-15	well17	aran.bid
0.59	0.109904	26.3676	0.103		4.1	347.1	19.2	192	26.3097	0.24	0.01	5.6	160.733	353.5	574.2	0.38	2263	3233	131.9	131.9	560	0.12	7.84	27.3	1395	1395-03-19	well17	aran.bid
0.72	-0.975941	26.3577		0.046	5.5	350	36.6	159.9	26.8773	0.06	0.055	9.38	133.802	417.6	560.4	0.52	1858	2654	109.8	109.8	551	0.81	7.71	22.2	1396	1396-12-15	well17	aran.bid
	5.60379	29.3957	0.087	0.048	4.8	432.1	38	147.2	26.2759	0.07	0.028	9.97	148.06	318.8	603.6	0.41	1893	2704	121.5	121.5	526.2	0.91	7.59	28.2	1397	1397-03-28	well17	aran.bid
	4.15065	27.354		0.068	4.8	365	48.2	148	25.1737	0.27	0.038	9.6		338.4	634.9	1.03	1814	2790		104	570.7	0.33	7.69	24.5	1398	1398-05-08	well17	aran.bid
0.47	1.255	26.9045	0.078	0.178	5.6	330	54.6	158.4	26.2376	0.31	0.078	8.9	134.2	255.9	656.5	0.69	1879	2890	134.2	110	623.7	0.61	7.58	23	1399	1399-11-30	well17	aran.bid
0.03	-0.504843	16.9916	0.028	0.015	5	257.9	24.5	72.7	17.164			6.3	178.647	267.9	302	0.72	1255	1793	146.6	146.6	282.8	0.16	7.79	24	1392	1392-01-17	well7	aran.bid
0.21	-1.17096	19.3375	0.023		4.3	301	23.6	84	19.7957	0.51	0.012	6.7	169.507	361.3	330	1.18	1227	1752	139.1	139.1	307	0.55	7.76	25.3	1392	1392-06-20	well7	aran.bid
0.22	-4.3782	18.2012	0.021	0.05	6.3	235.2	22.1	120	19.8679	1.1	0.011	4.6	215.205	331.5	329.2	0.83	1467	2096	176.6	176.6	392	1.11	7.59	25.7	1393	1393-04-31	well7	aran.bid
0.23	-46.8808	6.43678	0.028	0.01			15.5	103.4	17.7984	0.25	0.01	7.9	164.998	252.5	343.2	0.39	1184	1691	135.4	135.4	323.2	0.57	7.56	22.3	1393	1393-08-26	well7	aran.bid
0.21	0.544522	20.1129	0.017	0.02	6.9	268.6	40.6	98.4	19.895	0.34	0.017	5.1	211.671	326.5	337.1	0.49	1085	1550	173.7	173.7	412.8	1.53	7.63	21.4	1393	1393-12-16	well7	aran.bid
0.17	-0.277307	19.7128		0	4.3	289.7	18.5	109.8	19.8224	0.21	0.011	7.1	205.456	306.6	351.7	0.56	1087	1552	168.6	168.6	350.7	0.62	7.73	30.9	1394	1394-02-30	well7	aran.bid
0.25	0.820464	17.8402	0.103		4.1	239.2	25	105.6	17.5498	0.1	0.013	6	189.127	244.2	327.3	0.63	1391	1987	155.2	155.2	368	0.27	7.87	27.5	1395	1395-03-19	well7	aran.bid
0.2	1.93371	18.7605	0.038	0.01	4.1	254.6	27.4	106.7	18.0487	0.09	0.046	35.069	193.026	249.8	322.1	0.55	1234	1762	158.4	158.4	381.2	0.57	7.72	26.8	1396	1396-11-25	well7	aran.bid
0.26	9.82786	16.7324	0.06	0.068	6.1	237.8	12.8	103.7	13.7378	0.18	0.013	13.527		209.1	324	0.39	1251	1786		150.5	312.6	0.45	7.52	24.3	1397	1397-02-24	well7	aran.bid
0.2	2.82769	17.3401	0.065	0.074	4.2	261.2	19.8	84.9	16.3864	0.33	0.057	11.31	170.8	239.1	297.4	0.49	1058	1763	140	140	294.7	0.33	7.67	23.3	1398	1398-08-04	well7	aran.bid
0.1	1.76921	15.9671	0.051	0.068	4.9	227.8	18.5	88.3	15.4119	0.24	0.044	10.4	170.6	160.6	321.3	0.62	1148	1766	139.9	139.9	297.8	0.37	7.84	24.1	1399	1399-05-22	well7	aran.bid
0.31	0.31871	23.3173	0.034	0.02	11.9	220	63.4	164.8	23.1692	0.21	0.016	5.7	513.152	327.2	276.3	1.03	1088	1554	421.1	421.1	676	1.6	7.72	24	1392	1392-09-02	well2002	aran.bid
0.32	-34.007	12.5004	0.017				15.7	224.6	25.3836	0.76	0.019	5.8	517.783	406.6	293	0.94	1198	1712	424.9	424.9	626.2	1.47	7.42	22	1392	1392-10-26	well2002	aran.bid
0.39	-1.47711	16.0727	0.02		1.9	144.9	21.1	160	16.5547	1.01	0.027	6.9	279.547	233	245	1.28	1324	1892	229.4	229.4	488	1.5	7.22	24.2	1393	1393-01-27	well2002	aran.bid
0.09	1.49746	19.6564	0.056	0.03	8	203.8	44.2	139.2	19.0764	0.72	0.012	2.4	299.532	299.2	277.3	1.03	1572	2245	245.8	245.8	532	0.61	7.71	25.7	1393	1393-04-29	well2002	aran.bid
0.55	-19.8224	13.6592	0.024	0.05			61.1	172.9	20.4132	0.22	0.013	5.1	279.547	280.1	349.3	1.09	1178	1683	229.4	229.4	686.8	0.68	7.61	22.4	1393	1393-08-21	well2002	aran.bid
0.56	-0.532273	21.4122	0.037	0.01	10.9	234	71	102.4	21.6414	0.23	0.024	7.3	352.663	354.3	295.7	0.35	1132	1617	289.4	289.4	548	4.59	7.68	20.2	1393	1393-10-28	well2002	aran.bid
0.62	1.81503	21.7652	0.053	0.02	10.7	251	47.5	133.5	20.9892	0.15	0.017	4.9	421.757	267.4	298.7		1354	1934	346.1	346.1	531.6	0.55	7.64	25.3	1394	1394-06-28	well2002	aran.bid
0.62	0.789819	21.5604			10.8	233.3	48	144	21.2224	0.21	0.034	2.4	406.647	270.4	313.5	0.74	1602	2289	333.7	333.7	560	4.22	7.5	28.9	1395	1395-03-23	well2002	aran.bid
0.9	3.25597	21.584		0.036	10.2	246.5	56.7	118.9	20.2228	0.09	0.047	8.877	395.679	269.1	282.3	0.48	1337	1910		324.7	533.7	0.63	7.34	24.6	1396	1396-12-24	well2002	aran.bid
0.85	-4.4816	17.9687	0.121	0.074	10.2	215	37.9	104.8	19.6548	0.19	0.055	7.59	399.7	253	272.2	0.55	1361	1944		327.6	420.1	3.89	7.42	23	1397	1397-06-15	well2002	aran.bid
0.43	19.5872	19.2645	0.042	0.038	9.9	230	39.7	114.96	12.9538	0.34	0.054	7.08		229.6	284.7	0.31	1345	1922		239.6	452.9	329.6	7.48	24.2	1398	1398-09-18	well2002	aran.bid
0.43	1.65393	18.8992	0.056	0.054	11.4	214	38	123.6	18.2842	0.27	0.062	6.9	419.7	155	284.1	0.83	1262	1942	344	344	467.3	0.98	7.32	23	1399	1399-11-28	well2002	aran.bid
0.34	9.77965	18.7574	0	0.01	4.2	256.9	36.5	89.6	15.4154	1.11	0.015	8.7		311	307.7	1.61	1154	1649	161.7	161.7	376	0.59	8.22	25.3	1392	1392-06-27	well8	aran.bid
0.02	-26.0426	15.4978	0.021				71.7	192.3	26.4123	0.51	0.031	13	380.325	448.9	374.2	0.97	1255	1793	312.1	312.1	775.7	0.2	7.48	22	1392	1392-10-25	well8	aran.bid
0.37	-2.01827	18.967	0.018		4.3	177.6	55.7	131.2	19.7484	0.13	0.021	18	155.737	294.6	380.2	0.81	1445	2065	127.8	127.8	560	0.1	7.33	24.2	1393	1393-01-27	well8	aran.bid
0.58	-0.810922	24.7086	0.06	0.01	5.5	302	53.5	140.8	25.1126	0.28	0.036	9.7	238.967	451.3	412	0.23	1441	2059	196.1	196.1	572	0.59	7.68	20.1	1393	1393-10-28	well8	aran.bid
0.36	5.21632	18.5463	0.038	0.04	4.5	205.8	45.6	114.7	16.7073	0.14	0.014	9.8	179.622	247.6	298.6	0.43	1205	1722	147.4	147.4	476.7	2.37	7.7	26	1394	1394-05-15	well8	aran.bid
0.35	0.863534	18.3353	0.103		4.5	239.2	14.4	132.8	18.0213	0.09	0.015	11.8	231.656	244.6	315.5	0.74	1388	1983	190.1	190.1	392	0.3	7.87	27.6	1395	1395-03-19	well8	aran.bid
0.17	9.63911	19.198	0.059	0.086	4.3	254.6	33.4	105.4	15.8224	0.08	0.037	22.38		354.8	284.7	0.76	1211	1729		170.4	402.7	0.17	7.75	16.7	1395	1395-12-03	well8	aran.bid
0.45	9.40608	23.3556	0.017	0.018	4.5	346	28.2	117.6	19.3397	0.04	0.015	9.833		224.1	513.8	0.38	1619	2313		160	411.6	0.92	8.12	27.8	1396	1396-05-12	well8	aran.bid
0.75	-2.31113	21.7007	0.044	0.046	5.5	234	43	157.1	22.7275	0.08	0.041	11.468	275.038	371.9	363.8	0.5	1563	2233		225.7	571.8	0.49	7.38	23.3	1396	1396-11-25	well8	aran.bid
									0.525161			32.56													1397	1397-02-29	well8	aran.bid
0.55	11.6761	21.9893	0.012	0.048	5.1	283.8	31.3	139	17.3912	0.02	0.029	32.6		320	361.5	0.08	1591	2273		207.8	477.7	0.14	7.52	23.8	1397	1397-09-27	well8	aran.bid
0.17	12.0062	22.6146	0.058	0.054	5.1	290	35.9	138.5	17.7664	0.28	0.039	35.93		313.7	376.2	0.64	1589	2270		218	495.2	0.18	7.35	25	1398	1398-02-02	well8	aran.bid
0.17	2.60193	22.4842	0.059	0.054		290	35.9	138.5	21.3438		0.039	35.9	251.7	290.7	374.1	0.64	1482	2280	206.3	206.3	495.9	0.14	7.36	24	1400	1400-12-16	well8	aran.bid
0.44	-31.0707	14.0464	0.016				66.8	171.3	26.7096	0.52	0.026	9.5	508.644	469.2	297	1.08	1255	1793	417.4	417.4	703	0.1	7.21	22	1392	1392-10-26	well18	aran.bid
0.4	-0.861715	14.8027	0.023		8.8	108.2	36.5	137.6	15.06	1.3	0.016	6.3	284.056	202.8	211.6	1.34	1434	2049	233.1	233.1	496	0.1	7.05	24.1	1393	1393-01-27	well18	aran.bid
0.12	-0.542123	20.8641	0.057	0.07	10.3	184.9	69.1	137.6	21.0916	0.38	0.018	2.5	416.517	292.4	286.3	0.93	1550	2214	341.8	341.8	632	0.22	7.59	25.4	1393	1393-04-29	well18	aran.bid
0.8	-25.5543	12.7751	0.061	0.01			54.3	166.4	21.5455	0.26	0.014	0.8	371.186	292.9	329	1.18	1013	1447	304.6	304.6	642.4	0.39	7.59	22.8	1393	1393-08-21	well18	aran.bid
0.66	-1.2625	21.9663	0.029	0.02	10.9	234	59.3	132.8	22.528	0.28	0.023	5.4	348.763	362.3	324.3	0.47	1148	1639	286.2	286.2	576	2.35	7.59	20.9	1393	1393-10-28	well18	aran.bid
0.41	0.40034	20.2999	0.065	0.03	10.2	253.3	14.5	156.8	20.138	0.26	0.016	9.1	412.131	263.5	273.8	0.36	1431	2044	338.2	338.2	452.5	0.61	7.27	26.4	1394	1394-05-15	well18	aran.bid
0.62	1.07914	21.4597	0.103		10.1	249	14.4	184	21.0015	0.11	0.016	3.1	416.03	275.9	295.9	0.73	1736	2480	341.4	341.4	520	0.1	7.46	27.3	1395	1395-03-19	well18	aran.bid
0.82	-0.773591	20.9234		0.008	10.3	251.9	34.1	138.2	21.2497	0.11	0.035	9.735	415.543	294	288.3	0.47	1377	1967	341	341	487.7	0.29	7.66	22.4	1396	1396-12-15	well18	aran.bid
0.69	21.8627	20.6236	0.064	0.046	9.4	235.1	54	114.4	13.2237	0.2	0.028	10.075		235.2	288.3	0.47	1375	1965		336.6	510.8	0.75	7.48	24.8	1397	1397-02-30	well18	aran.bid
0.6	21.1338	19.4924	0.033	0.078	9.7	230	41.1	117.3	12.6909	0.28	0.056	8.92		212.2	286.9	0.49	1394	1991		347.7	464.3	0.71	7.11	24.3	1398	1398-09-18	well18	aran.bid
0.31	-5.58334	17.8988	0.235	0.192		200	39.8	118.4	20.0157		0.039	8.3	409.4	250.3	281	0.64	1320	2030	335.6	335.6	461.8	3.91	7.3	24	1400	1400-09-25	well18	aran.bid
0.05	0.402498	19.1909	0.033	0.09	4.6	278.9	21.6	103.4	19.037			6.2	151.228	331.1	338	0.58	1426	2038	124.1	124.1	347.4	0.9	7.64	24	1392	1392-01-17	well14	aran.bid
0.27	-3.94005	19.43	0.035	0.03	5.2	289.6	23.6	95.3	21.0239	0.69	0.014	3.2	155.737	407.1	350	0.93	1369	1956	127.8	127.8	335.3	0.74	7.61	26.1	1392	1392-06-20	well14	aran.bid
0.26	-37.6157	10.9828	0.022				66.8	109.9	24.2273	0.68	0.027	9.3	297.826	456.8	340.6	1.06	1067	1524	244.4	244.4	549.4	0.05	7.75	22	1392	1392-10-25	well14	aran.bid
0.03	2.28777	22.0583	0.022	0.07	5.4	279.1	11.9	176.3	21.0716	0.41	0.017	15.2	153.422	394.1	357.2	0.33	1381	1972	125.9	125.9	489.6	2.76	7.53	25.5	1393	1393-02-28	well14	aran.bid
0.41	1.09103	20.6536	0.065	0.03	4.7	281.3	16.5	139	20.2077	0.26	0.02	10	192.661	296.5	378.9	0.36	1516	2165	158.1	158.1	416.1	0.61	7.63	28	1394	1394-05-15	well14	aran.bid
0.27	0.783257	19.7402	0.103		4.6	258.8	26.9	123.2	19.4333	0.09	0.015	4.9	179.622	311.5	350.8	0.5	1701	2430	147.4	147.4	420	0.39	7.82	27.2	1395	1395-03-19	well14	aran.bid
0.47	-0.233222	20.2912	0.044	0.114	4.7	289	13.7	129.6	20.3861	0.08	0.043	13.538	154.397	336.8	375.7	0.45	1423	2033	126.7	126.7	381.2	0.37	7.27	19.1	1396	1396-11-28	well14	aran.bid
	8.78867	21.336	0.06	0.066	4.1	323	21.6	108.2	17.8886	0.11	0.03	12.63	148.06	262.8	345.7	0.59	1409	2013	121.5	121.5	360.6	0.31	7.68	25.9	1397	1397-03-29	well14	aran.bid
0.1	1.70827	20.0398	0.043	0.042	4.8	281.6	24.5	113.2	19.3666	0.24	0.072	12.35	161	335.6	337.2	0.39	1346	2070	132	132	385.1	0.21	7.63	23	1398	1398-08-04	well14	aran.bid
0.15	2.30965	17.8714	0.227	0.034	4.6	238.1	20.4	114.4	17.0645	0.19	0.051	10.8	160.9	229.6	334.6	0.52	1268	1950	131.9	131.9	370.7	0.44	7.74	24.1	1399	1399-05-22	well14	aran.bid
0.04	-0.372402	16.6825	0.3	0.017	4.4	252.6	18.7	80.8	16.8072			5.5	155.737	237	326	0.68	1284	1834	127.8	127.8	278.8	0.3	7.8	24	1392	1392-01-17	well22	aran.bid
	-0.0729793	21.155	0.025	0.024	4.8	305.3	23.6	116.4	21.1859		0.002	8.1	138.555	354.4	402.9	0.77	1540	2201	113.7	113.7	387.8	0.2	7.64	25	1392	1392-02-01	well22	aran.bid
0.26	-3.3446	17.2061	0.026	0.01	4.7	266.7	13.7	87.3	18.3968	0.63	0.01	7.8	164.998	280.7	342	1.05	1227	1752	135.4	135.4	274.7	0.87	8.14	26.3	1392	1392-06-20	well22	aran.bid
0.29	1.78749	25.0702	0.022	0.05	6.1	344.1	35.7	140.4	24.1897	0.13	0.02	12	153.422	448.4	428.7	0.92	1648	2355	125.9	125.9	497.8	0.66	7.71	25.5	1393	1393-03-12	well22	aran.bid
0.41	2.60315	23.6671	0.06	0.04	5.9	304.4	27.8	160	22.4662	0.24	0.012	2.6	205.943	367.6	402.6	0.59	1638	2339	169	169	516	0.18	7.58	25.8	1393	1393-05-12	well22	aran.bid
0.49	-28.0872	12.2924	0.053	0.03			49.4	164.8	21.8946	0.55	0.016	7.1	87.008	354	458.9	0.4	1354	1935	71.4	71.4	618.1	0.53	7.68	22.7	1393	1393-08-11	well22	aran.bid
0.51	-0.652429	23.6478	0.051	0.09	5.2	294.3	50.2	131.8	23.9584	0.84	0.025	5.7	152.691	467.8	410.1	0.55	1392	1989	125.3	125.3	535.8	0.52	7.72	21.6	1393	1393-11-25	well22	aran.bid
0.16	1.46461	23.8655	0.028	0.04	5	275.8	43.8	163	23.1765	0.09	0.017	5.7	167.923	365	451	0.15	1565	2236	137.8	137.8	589.8	0.01	7.71	25.8	1394	1394-06-28	well22	aran.bid
0.41	3.21976	23.7066	0.027		5.2	285.3	49.9	141.4	22.2276	0.1	0.034	5.6	156.956	361.2	425.6	0.67	1476	2108	128.8	128.8	561.6	0.25	7.47	27.3	1395	1395-03-13	well22	aran.bid
0.59	29.0923	21.9038		0.066	5.2	286.1	37.5	125	12.0313	0.07	0.033	8.52	337.796		224.6	0.37	1493	2133		277.2	468.9	0.53	7.44	24.4	1396	1396-12-24	well22	aran.bid
	9.32498	23.1872	0.062	0.028	4.6	335	32.7	116.3	19.2317	0.12	0.025	8.48	105.043	288.8	401.7	0.47	1514	2163	86.2	86.2	426.9	0.18	7.78	25.6	1397	1397-03-29	well22	aran.bid
0.15	4.00887	20.6394	0.07	0.048	5.1	283	27.3	119.2	19.0484	0.1	0.058	8.82		363.3	401.1	0.44	1554	2220		92.5	411.6	0.21	7.87	25.9	1398	1398-01-22	well22	aran.bid
0.17	-4.81164	22.1516	0.07	0.049		320	27.4	119.7	24.3911		0.059	8.82	107.2	530.1	405.2	0.45	1442	2218	87.9	87.9	413.3	0.21	7.89	24	1400	1400-12-09	well22	aran.bid
0.33	4.59996	20.9834		0.084	4.8	251	48.5	119.2	19.1379	0.25	0.039	10.37	395.3	207.3	287.9	0.88	1184	1974	324	324	500	0.14	7.23	27	1398	1398-04-19	well3k	aran.bid
0.42	0.976509	20.5341	0.098	0.112	11	230	44.7	131.5	20.137	0.18	0.024	8.9	414.8	233.5	293.9	0.71	1229	1890	340	340	514.8	0.51	7.24	23	1399	1399-11-29	well3k	aran.bid
0.5	-1.22494	22.3807		0.016	5	309.6	36.9	115.2	22.9358	0.1	0.04	9.304	143.307	370.2	450	0.6	1507	2153	117.6	117.6	441.6	0.45	7.63	22.3	1396	1396-12-15	well1.h	aran.bid
0.38	7.04718	22.486	0.116	0.115	6.1	332.6	32.5	103.8	19.5254	0.19	0.012	10.56		305.5	459.5	0.5	1626	2323		113.7	394.8	0.28	7.81	26.4	1397	1397-05-16	well1.h	aran.bid
0.2	3.32367	22.2762	0.063	0.068	4.8	322.4	33	108.4	20.8431	0.27	0.042	8.11	131.8	244.7	475.3	0.77	1476	2270	108	108	408.6	0.09	7.64	23.9	1398	1398-08-19	well1.h	aran.bid
0.44	-0.353256	20.7237	0.038	0.024	4.7	277.8	31.1	119.4	20.8707	0.28	0.019	8.9	156	215.5	483.4	0.73	1489	2290	127.9	127.9	427.9	0.92	7.61	24.1	1399	1399-03-17	well1.h	aran.bid
0.31	-0.231582	24.2991	0.034	0.02	11.2	254.3	71	142.4	24.4119	0.21	0.016	5.7	494.873	388	286.1	1.03	1044	1492	406.1	406.1	652	1.6	7.66	24	1392	1392-09-02	well21	aran.bid
0.59	-26.9707	11.9001	0.033	0.01			37.8	176.1	20.6898	0.92	0.024	9.6	288.686	295	339.1	1.27	1150	1642	236.9	236.9	597.9	0.39	7.51	22.6	1393	1393-08-21	well21	aran.bid
0.78	1.47441	23.6886	0.039	0.06	19.3	226.4	78.7	137.6	23.0002	0.37	0.021	6.9	450.516	350.3	289.6	0.59	1161	1659	369.7	369.7	668	0.86	7.61	20.1	1393	1393-10-28	well21	aran.bid
0.48	0.701703	22.1219		0.12	10	285.6	35.2	131.1	21.8136	0.2	0.013	5.6	415.543	340.9	275.6	0.66	1138	1625	341	341	472.7	0.62	7.08	31.5	1394	1394-03-05	well21	aran.bid
0.62	1.80456	21.804	0.053	0.02	10.2	236	33.5	170.7	21.031	0.15	0.014	5.9	421.757	272.1	294.8	0.72	1331	1901	346.1	346.1	566.5	0.55	7.69	25.7	1394	1394-06-28	well21	aran.bid
0.04	-0.782009	23.3509	0.027		11.2	249	66.9	134.8	23.719	0.32	0.014	3.7	363.265	260.9	433.2	0.83	1299	1855	298.1	298.1	615.7	1	7.57	27.4	1395	1395-03-13	well21	aran.bid
0.7	22.0783	20.4447	0.034	0.076	9.7	250	49.8	104.6	13.0497	0.11	0.019	9.455		287.5	243.6	0.68	1318	1883		320	469	0.84	7.67	24.4	1396	1396-03-28	well21	aran.bid
0.64	20.7166	19.0148	0.015	0.03	8.8	243.4	39.8	98.7	12.4884	0.05	0.051	8.8		251.2	250.8	0.74	1338	1912		309.7	412.6	0.21	7.58	23.6	1397	1397-09-27	well21	aran.bid
0.42	22.5104	18.9324	0.032	0.072	9.5	230	42	104.7	11.975	0.37	0.043	8.95		211.1	262.6	0.29	1320	1886		341.8	436.9	0.49	7.27	23.8	1398	1398-09-18	well21	aran.bid
0.42	0.562619	18.6907	0.031	0.073		230	42.5	103.9	18.4815		0.041	8.94	396.1	206.6	266.9	0.28	1229	1891	324.7	324.7	436.9	0.91	7.29	23	1400	1400-12-02	well21	aran.bid
0.25	3.58929	22.085	0.103	0.072	4.1	332.7	32.1	97.4	20.5545	0.28	0.051	7.55	141.5	251.4	454.4	0.98	1456	2240	116	116	377.2	0.17	7.63	23.1	1398	1398-08-19	well26	aran.bid
0.25	2.10481	21.4376	0.102	0.072		320	32.1	97.6	20.5538		0.051	7.55	135.2	241.6	465.6	0.97	1463	2250	110.8	110.8	377.9	0.16	7.65	24	1400	1400-12-09	well26	aran.bid
0.28	0.573655	24.9684	0.028	0.04	6	279.1	54.6	163.9	24.6836	0.36	0.018	8.4	218.739	448.4	410.4	0.74	1569	2241	179.5	179.5	634.5	2.98	7.43	25.4	1393	1393-02-28	well4	aran.bid
0.03	-2.84102	18.976	0.059	0.01	6.9	197.5	17.3	176	20.0857	0.55	0.013	3.3	261.999	275.4	352.5	0.83	1473	2104	215	215	512	0.14	7.36	25.6	1393	1393-04-31	well4	aran.bid
0.19	-25.5097	11.6577	0.069	0.01			44.6	160	19.6422	0.13	0.022	8.9	164.998	280.1	387.8	0.36	1246	1780	135.4	135.4	585.8	0.53	7.39	22.5	1393	1393-08-11	well4	aran.bid
0.35	0.306397	24.3498	0.047	0.01	4.2	302	44.7	148.8	24.201	0.53	0.027	17.4	215.448	422	410	0.39	1380	1971	176.8	176.8	556	4.91	7.68	21.5	1393	1393-10-25	well4	aran.bid
0.19	0.170208	20.067		0.04	4.8	306.2	16.7	105.2	19.9988	0.09	0.019	10.3	195.829	298.1	368.1	0.57	1146	1638	160.7	160.7	331.6	0.32	7.68	31	1394	1394-02-30	well4	aran.bid
0.28	1.08579	18.423			4.3	256.2	19.2	112	18.0272	0.37	0.01	6.5	167.801	250.6	350.8	0.9	1246	1779	137.7	137.7	360	0.43	7.53	30.3	1395	1395-04-09	well4	aran.bid
0.1	-0.675821	17.2027	0.061	0.008	4.7	259.6	17.7	86.8	17.4368	0.13	0.029	14.722	144.77	291.1	309.6	0.53	1300	1858	118.8	118.8	290.7	0.82	7.72	28	1396	1396-07-11	well4	aran.bid
0.26	-1.25338	17.171	0.052	0.014	4.6	252.6	18.5	91	17.6069	0.34	0.017	14.35	158.4	257.6	333.3	0.06	1302	1861		129.8	304.5	0.37	7.94	23.8	1397	1397-06-31	well4	aran.bid
0.29	4.62087	18.3187		0.062	4.3	276.8	22.6	86.3	16.7005	0.26	0.045	14.94	161	217.7	327.7	0.67	1102	1836	132	132	309.8	0.17	7.81	27	1398	1398-04-25	well4	aran.bid
0.32	-1.69541	16.1551	0.036	0.088	4.3	219.6	19.3	98.2	16.7123	0.31	0.014	14.93	199.9	177.4	335.5	0.53	1164	1790	163.8	163.8	325.9	0.88	7.66	24.1	1399	1399-03-17	well4	aran.bid
0.81	4.69506	21.6413	0.072	0.088	11.3	277.3	38.6	122.4	19.7003	0.38	0.017	10.807	409.9	253	264.5	1.28	1389	1984	336	336	466.7	0.61	7.5	27	1397	1397-04-19	well17a	aran.bid
0.3	-5.40391	18.0891	0.259	0.186		190	42.6	126.3	20.1558		0.037	10.2	402.5	250.3	288.8	0.69	1321	2032	329.9	329.9	493.4	3.31	7.3	23	1400	1400-09-25	well17a	aran.bid
0.27	-6.70231	16.7768	0.153	0.178		160	44.5	123.1	19.1872		0.053	10.7	386.3	216.4	288.8	0.58	1307	2010	316.6	316.6	493.4	0.51	7.35	24	1400	1400-09-25	well4k	aran.bid
0.15	2.49389	21.7047	0.074	0.084	4.8	302	34.4	112.4	20.6484	0.31	0.062	8.33	102.5	234.1	492.5	1.07	1450	2230	84	84	424.4	0.22	7.71	23.5	1398	1398-08-19	well27.h	aran.bid
0.36	-1.55288	23.2615	0.144	0.192	7.6	290	40.4	142.6	23.9954	0.29	0.041	7.4	107.4	250.3	597.7	0.65	1638	2520	88	88	524.7	0.3	7.65	23	1399	1399-11-30	well27.h	aran.bid
1.21	34.8146	23.7485	0.106	0.01	5.1	330	5.8	176	11.4829	0.33	0.054	17.2	241.161	346.2		0.64	1682	2403	197.9	197.9	464	6.86	7.18	21.1	1395	1395-01-24	well25.blv	aran.bid
0.75	0.809109	22.0633		0.052	5.4	286.1	41.2	122	21.7091	0.1	0.042	22.182	231.656	316.6	387.7	0.43		2113		190.1	476.5	0.35	7.5	24.1	1396	1396-12-24	well25.blv	aran.bid
									0.364565			22.603													1397	1397-02-29	well25.blv	aran.bid
0.34	11.3613	21.048	0.034	0.024	5.3	283.8	33.2	116.9	16.7533	0.21	0.061	22.24		264	385.1	0.51	1535	2193		168.8	430.3	1.25	7.84	23.4	1397	1397-09-27	well25.blv	aran.bid
0.12	9.5947	19.8253	0.033	0.067	5.2	251	32.6	122	16.354	0.031	0.048	26.76		211.2	407.6	0.48	1490	2130		170	440.8	0.25	7.38	25.1	1398	1398-07-02	well25.blv	aran.bid
0.74	1.10971	23.5987	0.11	0.098	5.5	280	38	163.2	23.0807	0.13	0.039	27	239.1	188.6	523.2	0.69	1671	2570	196	196	566.3	1.25	7.52	23	1399	1399-11-28	well25.blv	aran.bid
