# Supplementary material for: Providing predictive models for quality parameters of groundwater resources in arid areas of central Iran: A case study of kashan plain
Source: Heliyon. 2024 May 17;10(11):e31493. doi: 10.1016/j.heliyon.2024.e31493 (PMC11152681; doi:10.1016/j.heliyon.2024.e31493)
Supplement: Multimedia component 3 [file mmc3.xlsx]

## Sheet: Sheet1
NH3	PercentDiff	CationsSum	Mn	Fe	K	Na	Mg	Ca	AnionsSum	PO4	NO2	NO3	HCO3	SO4	Cl	Fl	TDS	EC	AlkBic	AlkMtl	TH	Tur	pH	Temp	Date	Source	City
0.65	0.410023	32.4463	0.04	0.02	7.8	374.2	75.3	195.8	32.1813	0.35	0.021	5.8	261.755	554.3	574.2	0.92	2006	2866	214.8	214.8	799.7	1.08	7.65	25.6	1393-03-24	well14.ka	kashan
0.15	0.735241	25.0377	0.037	0.04	3.4	247.8	50.9	200	24.6722	0.2	0.031	22.5	252.738	331.5	468.8	0.65	1841	2630	207.4	207.4	712	0.36	7.72	25.9	1393-06-30	well14.ka	kashan
0.45	1.03065	25.1714	0.043	0.04	4.4	295.9	27.7	198.5	24.6578	0.76	0.021	7.9	216.667	366.8	471.2	0.5	1429	2042	177.8	177.8	610.5	0.41	7.68	25	1393-12-19	well14.ka	kashan
0.6	0.345768	25.721	0.043	0.03	4.3	343.6	22.3	176.9	25.5437	0.27	0.012	20.8	147.451	352.4	546.7	0.46	1875	2679	121	121	535.4	3.02	7.31	26.1	1394-06-29	well14.ka	kashan
0.91	1.9033	26.5045	0.066		4.1	367.3	29	161	25.5145	0.07	0.096	32.96	164.024	403.2	491	0.86	1668	2383	134.6	134.6	523.1	0.27	7.72	15.7	1395-11-20	well14.ka	kashan
0.27	4.8341	27.0512	0.071	0.03	4.4	367.3	36.2	159.9	24.5564	0.072	0.031	33.558	159.637	374.5	480.4	0.9	1633	2333	131	131	550.8	0.81	7.71	18.5	1395-12-24	well14.ka	kashan
0.44	7.87856	26.5682	0.095	0.038	4.1	350	49.8	143	22.6875	0.12	0.026	34.2		392.9	492.8	0.95	1802	2574		112	565.1	0.2	7.92	25.8	1396-03-25	well14.ka	kashan
0.66	2.20314	24.8346	0.064	0.064	4.5	312.9	36.4	162.5	23.7639	0.55	0.019	33.8	156	284	521	0.66	1723	2650	127.9	127.9	558.1	0.32	7.87	24.1	1399-06-27	well14.ka	kashan
0.01	0.169308	16.2413	0.018	0.019	3.8	257.9	17.7	69.5	16.1864		0.002	9.8	178.647	282.8	254.4	0.69	1198	1712	146.6	146.6	246.4	0.16	7.68	24	1392-01-21	well47	kashan
0.16	0.253258	20.888	0.013	0.01	4.5	245.1	52.7	115.7	20.7824	0.47	0.023	5.5	246.157	329.5	345.8	0.56	1152	1646	202	202	506	0.62	7.39	25.1	1393-02-22	well47	kashan
0.17	3.67548	18.8705	0.022	0.03	4	234	44.2	99.2	17.5325	0.63	0.02	8.3	280.765	277.6	246.9	0.62	1187	1696	230.4	230.4	432	0.63	7.74	26.4	1393-06-10	well47	kashan
0.03	-32.6356	9.15334	0.042	0.01			48.5	103.4	18.0223	0.24	0.022	9.9	201.556	281	306.6	0.99	1121	1602	165.4	165.4	460.6	0.78	7.48	22.1	1393-09-05	well47	kashan
0.16	2.1171	18.835	0.087	0.02	3.8	247.2	51.2	75.5	18.054	0.45	0.026	7.6	211.671	348.4	254.3	0.39	1008	1441	173.7	173.7	399.7	0.77	7.62	22.1	1393-12-25	well47	kashan
0.29	1.77336	19.8102	0.033	0.04	4.1	277.6	34.9	95.3	19.1199	0.08	0.02	11.5	295.023	287.5	286.2	0.71	1124	1605	242.1	242.1	376.2	0.37	7.85	27.3	1394-06-03	well47	kashan
0.07	3.37785	17.8257	0.021		3.8	233.7	29.8	102.4	16.6608	0.21	0.01	11.4	203.262	276.8	260.6	0.47	1135	1621	166.8	166.8	380	0.17	7.82	25.8	1395-02-22	well47	kashan
0.13	0.533726	15.5886	0.087	0.034	3.8	250	19	61.1	15.423	0.04	0.019	12.8	150.863	300.9	227.9	0.93	1118	1597	123.8	123.8	231.8	1.47	7.9	23.9	1396-07-30	well47	kashan
0.16	3.86618	14.2499	0.02	0.076	3.7	220.7	14.2	67.8	13.189	0.19	0.031	13.17	160.8	172.1	239.1	0.13	1128	1611	131.8	131.8	228.6	8.89	8.03	26.2	1397-10-30	well47	kashan
0.16	-4.68951	15.1337		0.086	3.8	235.4	22.6	58.8	16.6229	0.27	0.04	13.64	351.4	183.1	240.2	0.89	965	1608	288	288	241.2	0.06	7.87	27.4	1398-04-12	well47	kashan
0.23	7.39773	15.5635	0.021	0.02	4.8	191.8	10.8	124.4	13.4194	7.22	0.014	12.5	279.547	7.7	291.1	0.69	1341	1915	229.4	229.4	355.5	0.69	7.47	28.8	1392-05-29	well18.ka	kashan
0.25	-0.679953	21.1798	0.031	0.02	4.9	246.2	37.4	145.6	21.4698	0.47	0.025	10.2	411.765	287.9	301.3	0.92	1115	1594	337.9	337.9	520	1.6	7.92	24	1392-09-05	well18.ka	kashan
0.29	-36.5163	10.0934	0.026				45.2	127.7	21.7049	1.04	0.024	11.8	215.327	430	316.8	1.2	1095	1565	176.7	176.7	505	0.15	7.8	22	1392-10-08	well18.ka	kashan
0.33	1.85001	22.94	0.026	0.06	5.3	232.9	50.7	170.3	22.1066	0.11	0.022	13.2	191.442	441.4	338.2	0.42	1318	1883	157.1	157.1	634.5	0.92	7.68	25.4	1393-02-22	well18.ka	kashan
0.22	6.56722	21.3715	0.017	0.01	4.8	243.4	46.1	137.6	18.7374	0.21	0.019	6.8	168.411	334.5	313.1	1.22	1335	1908	138.2	138.2	536	0.47	7.56	26.1	1393-06-06	well18.ka	kashan
0.45	1.09298	22.0267	0.041	0.01	4.8	263.5	42.7	138.8	21.5504	0.53	0.028	9.1	226.538	401.6	329.3	0.44	889	1270	185.9	185.9	522.6	0.86	7.76	20.1	1393-11-28	well18.ka	kashan
0.44	0.505865	20.7496	0.032	0.02	4.4	257.7	21.4	153.6	20.5407	0.12	0.015	14.7	199.241	301.2	380.7	0.46	1311	1872	163.5	163.5	473.4	0.02	7.82	27.2	1394-07-16	well18.ka	kashan
0.21	-0.327894	20.1625	0.041		4.9	248.1	22.1	148.8	20.2952	0.2	0.026	13.7	208.015	332	344.9	0.32	1396	1995	170.7	170.7	464	0.47	7.28	26	1395-02-30	well18.ka	kashan
0.43	-1.77398	20.8246	0.036	0.024	4.7	275	23.5	136.4	21.5768	0.11	0.065	24.197	219.348	363.8	353.9	0.56	1389	1984		180	439	0.87	7.45	26.8	1396-05-29	well18.ka	kashan
									0.0110526							0.21						0.3	7.68		1396-09-25	well18.ka	kashan
0.42	0.829663	20.2037		0.018	4.1	247.7	37.5	125	19.8712	0.06	0.015	25.865	193.026	256.2	385.7	1.41	1152	1645		158.4	468.9	0.85	7.82	24	1397-02-25	well18.ka	kashan
0.28	-1.65039	21.1515		0.018	5	250	32	150.6	21.8614	0.42	0.053	31.68	176.9	313.1	420.8	0.91	1362	2270	145	145	509.8	0.12	7.69	27	1398-04-11	well18.ka	kashan
0.38	7.90991	20.6992	0.093	0.096		232	34.1	156.2	17.6646		0.052	32.7		261.5	412.6	1	1486	2286		155.8	532.4	0.29	7.55	24.1	1400-03-25	well18.ka	kashan
0.27	-0.946313	21.6973		0.01	4.5	278.9	60.5	89.6	22.1119	0.77	0.011	7.5	159.149	421.6	374.7	0.2	1264	1806	130.6	130.6	476	0.42	7.8	25.2	1392-07-29	well26.ka	kashan
0.27	-39.871	10.5474	0.034				41.8	142.4	24.535	0	0.013	7.5	328.169	409.5	372.2	0.2	1301	1858	269.3	269.3	528	0.35	7.9	22	1392-12-17	well26.ka	kashan
0.37	-0.436037	31.7082	0.018		5.4	415.9	76.1	144.6	31.9859	0.23	0.023	6.7	237.018	446.4	661.2	0.76	1512	2160	194.5	194.5	674.7	0.34	7.42	25.2	1393-02-17	well26.ka	kashan
0.41	1.72137	23.1373	0.031	0.02	4.9	273	50.9	139.2	22.3542	0.32	0.021	6.4	219.957	358.3	395.4	0.42	1550	2214	180.5	180.5	560	0.25	7.68	26.1	1393-05-27	well26.ka	kashan
0.21	-4.4803	20.7121	0.015	0.03	4.7	282.5	41.7	97.6	22.6551	0.36	0.023	9.9	138.555	455.3	380.5		1312	1874	113.7	113.7	415.5	0.26	7.62	28.7	1394-01-25	well26.ka	kashan
0.25	-2.05057	23.015	0.072		4.4	296.2	47	123.2	23.9787	0.36	0.012	9.9	141.845	494.4	395.8	0.46	1455	2078	116.4	116.4	504	0.27	7.7	23.9	1395-02-22	well26.ka	kashan
0.2	-0.234171	18.1753		0.02	2.9	264.2	25	91.2	18.2607	0.4	0.01	9.6	210.574	378.9	237.5	1.02	1264	1806	172.8	172.8	332	0.57	8.12	25.7	1392-07-29	well48	kashan
0.21	-56.0052	5.83164	0.027				30.1	67.2	20.6789	0.49	0.012	9.6	358.025	365.3	247.5	1.02	998	1426	293.8	293.8	292	0.46	8.17	21	1392-12-17	well48	kashan
0.37	-0.492528	31.6724	0.018		4	415.9	76.1	144.6	31.9859	0.23	0.023	6.7	237.018	446.4	661.2	0.76	1512	2160	194.5	194.5	674.7	0.34	7.42	25.2	1393-02-17	well48	kashan
0.16	6.02268	19.7423	0.02		6.4	287.4	33.6	86.4	17.4994	0.18	0.014	3.9	299.532	292	227.2	0.63	1165	1664	245.8	245.8	356	0.69	7.48	26.5	1393-06-10	well48	kashan
0.11	-35.6711	7.30791	0.04	0.01			33.9	90.5	15.4125	0.17	0.016	7.8	132.827	288.6	249.8	0.93	1093	1561	109	109	3676	0.74	7.59	21.9	1393-09-05	well48	kashan
0.21	0.268482	16.7278	0.011	0.01	3	239.6	29.9	75.5	16.6382	0.3	0.02	8.9	206.796	304.1	238.6	0.64	984	1406	169.7	169.7	311.8	0.32	7.53	21.6	1393-11-20	well48	kashan
0.2	4.00489	19.7858	0.024	0.06	3.5	255.3	43.6	100.2	18.2621	0.7	0.026	10.2	260.293	299.1	267.6	0.63	1120	1600	213.6	213.6	423.7	0.2	7.87	27.3	1394-06-03	well48	kashan
0.27	8.65246	19.243	0.029		3.2	257.7	38.4	96	16.1782	0.13	0.014	7.2	193.879	288.3	243	0.44	1136	1623	159.1	159.1	400	0.27	7.82	25.4	1395-02-22	well48	kashan
0.2	-0.510029	16.4509	0.04	0.042	3.4	260	23	63.3	16.6195	0.03	0.021	9.24	164.145	346	231.6	0.8	1140	1629	134.7	134.7	253.9	0.72	7.85	23.8	1396-07-30	well48	kashan
0.34	13.0534	15.6871	0.04	0.016	3.2	243.3	20.8	66.3	12.0645	0.16	0.047	8.8		237.4	245	1.19	1169	1670		139.2	252.7	0.09	8.01	23.8	1397-09-26	well48	kashan
0.14	6.60076	19.8926	0.018	0.078		322.2	27.6	72.2	17.4291		0.027	9.03		469.1	265.4	0.56	1133	1743		142.5	295.7	0.83	7.77	24	1400-03-26	well48	kashan
0.39	-0.655413	15.5694	0.021	0.02	7.2	200	25.8	91.4	15.7748	0.4	0.012	3.7	108.334	325	252.6	0.66	1250	1786	88.9	88.9	334.6	1.66	7.59	25.8	1393-03-20	well52	kashan
0.37	3.20291	23.5923	0.018	0.04	4.1	254.1	29.8	200	22.1279	0.29	0.019	4.5	168.411	251.2	497.4	0.47	1692	2418	138.2	138.2	624	0.16	7.63	25.8	1393-06-30	well52	kashan
0.21	-13.2631	15.1189	0.035	0.11	4.2	141.2	43.8	105.4	19.7425	0.79	0.021	17.8	246.157	331.9	299.7	0.6	1019	1456	202	202	443.6	0.84	7.63	22.2	1393-11-30	well52	kashan
0.33	0.670429	17.7578	0.027	0.01	3.9	221.6	40	94.7	17.5213	0.3	0.018	7.2	189.736	248.5	322.2	0.44	1102	1574	155.7	155.7	403.5	0.01	7.62	27.1	1394-07-16	well52	kashan
0.11	2.58041	17.0658	0.039	0.014	4.7	258.7	14.7	89.8	16.2072	0.012	0.031	4.791	125.516	273.8	295.4	0.73	1120	1600	103	103	285.6	0.79	7.97	19.6	1395-12-25	well52	kashan
0.16	1.3716	16.8579	0.028	0.012	3.9	251.9	27.3	71.2	16.4018	0.05	0.026	7.524	146.598	298.6	270.2	0.7	1152	1646	120.3	120.3	291.9	0.92	7.66	28.9	1396-04-13	well52	kashan
0.52	16.0369	15.4675	0.094	0.046	4	249.5	13.6	67.9	11.1921	0.32	0.054	15.73		216.6	225.8	0.91	1089	1556		20.1	226.3	105	8.2	26.4	1397-05-11	well52	kashan
0.02	2.83993	15.3796		0.054	3.9	240	15.5	71.4	14.5302	0.32	0.017	8.88	141.5	217.7	265.1	0.89	975	1625	116	116	243.1	0.57	7.92	27	1398-04-10	well52	kashan
0.17	-3.28431	14.0118	0.09	0.094		201	16.1	78.9	14.9634		0.043	6	134.1	212.7	290.9	0.64	1099	1690	109.9	109.9	264.2	2.51	8.09	24.1	1400-02-07	well52	kashan
0.16	1.92638	17.6999		0	3.8	285.7	25.9	61	17.0309	0.23	0.017	6.3	210.209	317.5	242.7	0.38			172.5	172.5	259.2	0.63	7.53	30.1	1394-02-24	well5202	kashan
0.13	2.78976	16.9363	0.016	0.03	3.6	213.7	39.8	85.6	16.0169	0.2	0.027	6	255.906	234.4	240.9	0.83	1030	1471	210	210	372.2	0.44	7.93	27.1	1394-06-03	well5202	kashan
0.18	2.35946	16.8384	0.099	0.006	3.7	248.1	24.8	78.3	16.0622	0.09	0.029	9.288	183.277	295.7	237.9	0.72	1106	1580	150.4	150.4	299	0.76	7.72	28.8	1396-04-13	well5202	kashan
0.42	11.3541	22.5461	0.069	0.112	4.7	332.3	25.6	117.4	17.9483	0.13	0.035	9.602		249.8	445.3	0.5	1486	2123		126.7	400.3	0.59	7.63	24.1	1397-02-23	well5202	kashan
0.23	-0.108562	22.4168	0.047	0.086	5.2	300	28.9	137.3	22.4656	0.24	0.027	12.08	131.6	212.2	555.2	0.5	1612	2480	107.9	107.9	463.4	0.34	8	24.1	1399-05-22	well5202	kashan
0.13	-0.198718	15.3742	0.09	0.086		221.6	20.8	80.5	15.4355		0.051	6.5	141.4	244.7	279.5	0.63	1118	1720	115.9	115.9	287.9	4.7	7.85	24.1	1400-02-07	well5202	kashan
0.27	-29.2281	9.84593	0.018				57.9	101.8	17.9785	0.46	0.03	10.1	293.195	342.4	205.9	1.11	810	1157	240.6	240.6	492.9	0.69	7.66	22	1392-11-07	well35	kashan
0.39	1.34764	18.5273	0.017	0.05	4.8	187.1	29.7	156.7	18.0346	0.58	0.02	4.4	221.176	349.9	248.8	0.32	1103	1575	181.5	181.5	514.1	0.33	7.59	25.8	1393-03-24	well35	kashan
0.18	0.34132	13.9445	0.051		4.9	122	35.5	112	13.8496	0.44	0.017	11.4	182.546	230	207.5	0.34	1126	1609	149.8	149.8	428	0.86	7.56	26.4	1393-05-13	well35	kashan
0.29	-17.6587	10.436	0.048	0.01			56.2	116.4	14.9122	0.56	0.025	9.8	151.228	243.6	253.8	0.5	956	1366	124.1	124.1	525.2	0.31	7.68	22.1	1393-09-04	well35	kashan
0.27	-0.454358	16.6246	0.056	0.01	4.1	216.5	27.7	96.6	16.7763	0.47	0.019	14.1	231.412	301.6	228.7	0.2	889	1270	189.9	189.9	355.8	0.32	7.59	23.1	1393-11-29	well35	kashan
0.13	2.27705	16.8535	0.005	0.01	4.4	189	31	119.6	16.1031	0.4	0.018	12.6	258.099	225.8	245	0.85	1014	1448	211.8	211.8	419.8	0.52		28.5	1394-06-09	well35	kashan
0.18	4.2978	15.8152	0.026		4.2	170.7	26.9	121.6	14.5118	0.1	0.017	12	210.574	258.4	193.6	0.43	996	1423	172.8	172.8	416	0.56	7.42	24	1395-02-21	well35	kashan
0.08	-0.504522	14.9364	0.019	0.052	3.9	210	12.2	94.1	15.0879	0.1	0.01	16.109	243.72	250.6	197.9	0.58	997	1424		200	286.2	0.53	7.85	27.9	1396-06-23	well35	kashan
0.17	16.5181	13.5545	0.035	0.034	4	182.8	18	80.5	9.71143	0.08	0.045	15.73		190.6	193	0.79	994	1420		160.7	276.4	0.07	7.84	23.2	1397-09-24	well35	kashan
0.15	3.86747	14.6748	0.064	0.082	4.4	204.3	11.3	95	13.582	0.41	0.052	14.3	229.1	178.5	206.6	0.73	924	1422	187.8	187.8	284.6	0.08	7.66	24	1398-12-21	well35	kashan
0.37	4.36323	14.253	0.053	0.078		188.5	19.9	88.4	13.0612		0.027	15.7	208.2	187.2	193.2	0.91	913	1405	170.6	170.6	303.9	0.12	7.65	24	1400-09-20	well35	kashan
0.61	-2.67381	37.036	0.06	0.08	6.4	421.1	56.6	278.4	39.071	0.22	0.028	35.8	191.808	719.5	720.3	0.83	2143	3062	157.4	157.4	932	0.84	7.9	24.1	1392-07-18	well37	kashan
0.81	-28.3938	22.7503	0.054				78.5	326.4	40.7926	0.42	0.036	27.2	293.195	735.3	714.8	1.18	1968	2812	240.6	240.6	1139.3	0.53	7.47	22	1392-11-07	well37	kashan
0.66	1.27678	34.0223	0.059	0.09	9	387.1	50.6	256.2	33.1645	0.39	0.029	24.8	176.088	614.7	602.9	1.15	2205	3151	144.5	144.5	848.6	0.34	7.56	25.5	1393-03-01	well37	kashan
0.54	1.03729	30.2243	0.06	0.05	6.5	266.7	78.7	240	29.6037	0.33	0.025	16.5	294.779	442.4	540.3	0.83	2225	3179	241.9	241.9	928	0.69	7.72	26.3	1393-05-13	well37	kashan
0.93	-16.0499	16.8983	0.089	0.02			44.6	265	23.3597	0.33	0.034	15.4	192.417	434.3	385.8	0.41	1747	2496	157.9	157.9	848.4	0.37	7.57	21.8	1393-09-04	well37	kashan
0.89	0.769419	30.8634	0.079	0.01	5.7	347.1	56.6	219.6	30.3921	0.71	0.019	13.9	182.181	536.9	565.8	0.39	1786	2552	149.5	149.5	781.8	0.49	7.73	21.5	1393-12-10	well37	kashan
0.61	4.09183	30.4801	0.037	0.04	5.7	320.3	57.2	234.3	28.0838	0.2	0.017	23.9	208.259	413.9	553.9	0.69	1960	2800	170.9	170.9	807.8	0.65		28.1	1394-06-09	well37	kashan
0.2	3.03629	27.7548	0.039		5	305	14.4	264	26.119	0.2	0.007	21.1	217.52	385.6	501.7	0.51	1515	2164	178.5	178.5	720	0.37	7.44	23	1395-02-12	well37	kashan
0.82	6.68826	30.8345	0.046	0.008	6.1	350	42.3	239.9	26.9685	0.09	0.008	54.347		439.2	599.4	0.69	2082	2974		160	776.2	0.67		28.3	1396-06-23	well37	kashan
									0.730645			45.3													1396-07-20	well37	kashan
0.69	1.18338	29.842	0.099	0.042	5.7	316.7	68.6	205.8	29.144	0.12	0.017	47.82	143.307	491	558.5	0.81	1851	2644	117.6	117.6	800.5	0.22	7.83	22.3	1397-01-15	well37	kashan
0.79	3.4603	28.8843	0.1	0.058	5.5	346.5	40.3	207.4	26.9522	0.16	0.01	48.5	144.9	386.9	556.6	0.64	1914	2734		118.8	686.2	0.63	7.8	29.4	1397-04-12	well37	kashan
									0.777419			48.2										0.23	7.75		1397-09-24	well37	kashan
									0.768387			47.64													1397-11-06	well37	kashan
0.59	5.1152	29.7832	0.05	0.054	5.9	331.4	49.4	223.4	26.8845	0.17	0.026	51.3		431.5	603.8	0.66	2107	3010		120.6	764.4	2.96	7.58	25.7	1398-01-22	well37	kashan
0.52	2.80449	29.8094	0.091	0.078	5.7	318.9	44.9	242.3	28.183	0.33	0.022	50.5	185.3	314.8	628	0.98	1950	3000	151.8	151.8	792.8	0.15	7.88	27	1399-02-23	well37	kashan
0.24	-0.465891	18.3477	0.028	0.02	10.3	152.6	56.6	136	18.5195	0.49	0.02	5.4	584.928	219	148.7	1.45	934	1335	480	480	576	0.24	6.89	24	1392-08-26	well81	kashan
0.02	-20.6392	11.7446	0.024				41.8	166.4	17.8534	0.2	0.005	6.7	631.479	159.8	142.6	0.77	919	1312	518.2	518.2	588	0.02	6.95	21	1392-12-20	well81	kashan
0.48	1.87158	18.6563	0.008	0.03	12.3	145.1	33.2	186.3	17.9708	0.2	0.015	10.2	337.308	293.6	216.6	0.93	1095	1565	276.8	276.8	602.4	3.19	6.95	24.1	1393-01-31	well81	kashan
0.31	1.72819	15.318	0.038	0.01	8.7	78	37.4	172.8	14.7975	0.98	0.012	5	397.751	177.3	157.4	0.68	984	1405	326.4	326.4	588	0.5	6.94	26.4	1393-05-20	well81	kashan
0.41	1.08453	14.3833	0.053	0.01			56.2	195.5	14.0747	0.22	0.022	8.1	334.506	180.7	164.5	0.99	768	1098	274.5	274.5	723.2	0.27	7.02	22.1	1393-08-26	well81	kashan
0.45	0.139747	16.655	0.058	0.01	8.4	129.9	32	163.4	16.6085	0.24	0.027	6.1	502.185	213.5	134.1	0.84	822	1175	412.1	412.1	540.2	0.57		20.1	1393-11-26	well81	kashan
0.34	2.45138	15.8452	0.03	0.02	7.6	104	29.8	173.8	15.087	0.11	0.014	7.7	458.559	158.1	146.4	0.43	907	1295	376.3	376.3	558.7	0.01	6.99	25.8	1394-07-04	well81	kashan
0.49	5.60324	16.8441	0.027		7.6	106.9	44.9	166.4	15.0566	0.11	0.024	5.9	354.247	180.8	189.8	0.64	933	1332	290.7	290.7	603.2	0.98	7.15	28.6	1395-03-16	well81	kashan
0.47	34.2336	15.1563	0.033	0.024	8	124	28.8	144	7.42569	0.08	0.09	8.53		176.9	126.5	0.61	880	1258	418.2	418.2	480	0.76	6.82	27.5	1396-03-03	well81	kashan
0.49	2.16328	13.7136	0.025	0.03	7.3	122.2	25.9	121.8	13.1328	0.17	0.016	8.7	438.7	121.3	114.4	0.85	897	1281		359.6	412.4	0.28	7.17	25.8	1397-06-14	well81	kashan
0.48	0.626687	15.2637	0.054	0.066	8.3	125	26	149.7	15.0736	0.19	0.037	8.11	473.4	165.6	130.7	0.82	885	1361	388	388	482.5	0.21	7.01	24.6	1398-06-24	well81	kashan
0.32	36.4626	11.7899	0.084	0.036	4.7	100	15.1	121.7	5.48942	0.21	0.032	9.31		119.6	100.5	0.13	670	1031		315.7	367.1	0.39	7.48	23.9	1399-02-13	well81	kashan
0.03	0.350758	20.5901	0.033	0.012	4	294.7	29.5	105	20.4461		0.01	8.1	162.683	399.5	329.7	0.59	1512	2160	133.5	133.5	383.8	0.08	7.73	27	1392-01-21	well46	kashan
0.61	1.33222	21.2671	0.034	0.05	4	282.5	5.9	168.1	20.7079	0.18	0.015	17.1	174.138	316	388.1	0.86	1643	2347	142.9	142.9	444.4	0.71	6.88	27.5	1392-06-13	well46	kashan
0.19	-0.1092	20.9788		0.01	3.9	293.9	54.7	72	21.0247	0.4	0.038	6.8	177.794	390.4	347.6	1.03	1181	1688	145.9	145.9	408	0.32	7.83	25.3	1392-07-29	well46	kashan
0.19	-31.5002	9.82496	0.041				36.9	136	18.8611	0.4	0.038	6.8	313.18	186.7	344.5	0.01	1267	1809	257	257	492	0.1	7.9	21	1392-12-17	well46	kashan
0.34	0.385252	24.1409	0.043	0.02	5.9	308.2	31.2	160.6	23.9556	1.22	0.016	15.5	237.018	565.8	281.2	1.33	1643	2347	194.5	194.5	530.1	0.02	7.48	24.5	1393-02-01	well46	kashan
0.4	0.996325	27.957	0.013		5	367.1	54.5	147.8	27.4054	0.8	0.021	4.8	346.326	526.5	376.2	1	1438	2054	284.2	284.2	593.6	0.43	7.62	25.2	1393-02-17	well46	kashan
0.03	1.53527	24.7849	0.081	0.07	5.9	284.3	38.4	182.4	24.0354	0.24	0.012	6.6	233.971	417.3	402.6	0.79	1769	2528	192	192	616	0.46	7.57	25.6	1393-04-29	well46	kashan
0.36	6.69744	23.6615	0.033		4.1	298.1	36.5	152	20.691	1.36	0.011	4.1	233.971	354.5	331	0.56	1456	2080	192	192	532	0.62	7.59	26.2	1393-05-26	well46	kashan
0.18	-41.314	8.53118	0.037	0.01			23.3	132.5	20.5428	0.8	0.02	8.3	160.368	371.5	353.3	1.03	1280	1829	131.6	131.6	428.2	0.48	7.59	21.7	1393-09-05	well46	kashan
0.34	2.05072	23.3969	0.042	0.02	4	281.3	65.1	114.2	22.4566	0.42	0.026	7.7	206.796	440.9	345	0.34	1198	1712	169.7	169.7	553.4	0.11	7.61	22.9	1393-11-20	well46	kashan
0.34	-2.90883	23.9443	0.036	0.02	4.3	322.2	36.1	137.2	25.379	0.32	0.022	11.6	205.456	499.6	402.8	0.95	1491	2130	168.6	168.6	491.7	0.52	7.97	27.5	1394-02-23	well46	kashan
0.34	4.05599	21.8387	0.058		4.1	267.3	44.2	129.6	20.1362	0.06	0.011	6.3	174.991	374.5	331.2	0.47	1405	2007	143.6	143.6	508	0.21	7.86	25.3	1395-02-22	well46	kashan
0.74	9.27836	24.0612	0.042	0.04	4.7	320	39.7	135.3	19.9754	0.19	0.025	32.321		421.2	376.8	0.93	1605	2293		124	503.6	0.27	7.95	25.8	1396-03-25	well46	kashan
0.45	-2.94592	23.0431	0.107	0.032	5.1	300	32.9	143.3	24.442	0.12	0.025	33.59	176.697	391	454.3	0.84	1605	2293	145	145	495.6	0.75	7.68	24.2	1397-02-02	well46	kashan
									0.538113			33.363													1397-04-05	well46	kashan
									0.379871			23.552													1397-04-26	well46	kashan
									0.372581			23.1													1397-05-07	well46	kashan
									0.527419			32.7													1397-06-06	well46	kashan
0.37	7.99031	21.9079		0.094	5.5	300	28.4	127.8	18.6659	0.29	0.051	34.43		357.7	376.6	0.56	1633	2333		128	437.8	0.39	7.73	25.9	1398-03-02	well46	kashan
0.35	-3.48231	22.2163	0.03	0.074	4.8	297.8	27.4	137.9	23.8195	0.34	0.077	32.3	175.5	436.6	400	0.69	1515	2330	143.9	143.9	458.9	0.61	7.97	25.7	1399-02-22	well46	kashan
0.29	-0.488716	22.3331		0.01	3.6	337.7	38.4	88	22.5525	1	0.029	9.2	196.56	541.4	278.1	0.64	1099	1570	161.3	161.3	380	0.4	7.95	25.3	1392-07-29	well45	kashan
0.47	2.32353	21.0106	0.022	0.01	6.4	303.2	23.8	114.2	20.0564	0.39	0.012	3.4	135.386	441.9	302.4	0.75	1432	2046	111.1	111.1	383.5	0.67	7.62	25.6	1393-03-20	well45	kashan
0.28	4.04304	21.7634	0.032	0.01	4.1	287.4	31.7	131.2	20.072	0.34	0.013	6.3	252.738	359.1	295.2	0.26	1412	2017	207.4	207.4	460	0.52	7.68	26.1	1393-05-26	well45	kashan
0.14	-24.6598	11.9672	0.028	0.01			56.2	147.1	19.8012	0.13	0.016	3.7	164.998	364.2	333	1.08	1303	1862	135.4	135.4	602	0.41	7.74	21.7	1393-09-05	well45	kashan
0.34	4.90232	22.5855	0.062	0.06	3.7	270.8	53.4	126.5	20.4746	0.27	0.02	7.3	216.667	429	278	0.44	1157	1653	177.8	177.8	535.8	0.17	7.71	23	1393-11-20	well45	kashan
0.3	5.14632	22.437	0.02	0.02	3.8	308.5	37.8	116.4	20.2407	0.2	0.032	9.1	290.636	332.9	296.5	0.55	1320	1886	238.5	238.5	439.6	0.18	7.82	27.1	1394-06-03	well45	kashan
0.34	2.62832	19.8175	0.016		3.7	257.7	36.5	110.4	18.8025	0.12	0.024	13.9	170.238	350	299.8	0.76	1321	1888	139.7	139.7	428	0.31	7.56	25.8	1395-02-22	well45	kashan
0.3	4.57787	19.8557			3.7	251.4	40.3	110.4	18.1173	0.17	0.02	5.2	178.159	317.5	299.8	0.77	1278	1826	146.2	146.2	444	0.25	7.66	30	1395-04-12	well45	kashan
																									1396-12-20	well45	kashan
0.57	0.646145	20.7238		0.048	4.2	287.4	31.1	111.3	20.4577	0.1	0.031	10.493	168.898	388.6	334	0.08	1444	2063		138.6	407.9	0.14	7.87	21.7	1396-12-21	well45	kashan
0.43	9.79834	18.7609	0.014	0.008	3.8	273.7	25.6	93.2	15.4124	0.16	0.048			333.9	297.9	0.97	1386	1980		127.4	339.5	0.09	7.93	24.4	1397-09-26	well45	kashan
0.11	4.31192	17.7854	0.023	0.092		236.8	27.6	104.4	16.3151		0.048	8.8		351.3	312.8	0.65	1290	1984		133	376.3	0.13	7.76	25	1400-03-26	well45	kashan
0.54	-25.6304	17.4361	0.093				101.1	182.6	29.4544	0.87	0.022	7	485.734	501.1	384.1	1.62	1415	2021	398.6	398.6	872.6	0.51	7.39	21	1392-12-15	well7.ka	kashan
0.98	-0.692939	25.3114	0.051	0.06	14.2	264.7	51.2	184.7	25.6647	0.35	0.013	10.2	227.878	661.3	280.3	1.5	1580	2258	187	187	672.7	11.71	7.68	24.5	1393-01-31	well7.ka	kashan
0.69	2.26345	28.4574	0.023		13.7	241.5	61.5	251.3	27.1977	0.85	0.016	3.8	352.054	492.1	391.4	1.01	1609	2298	288.9	288.9	881.3	0.29	7.34	25.5	1393-02-28	well7.ka	kashan
0.85	-3.69953	22.9136	0.06	0.09	12	148.4	69.1	209.6	24.6741	0.42	0.024	6.6	364.971	376.1	379.3	0.81	1621	2316	299.5	299.5	812	0.78	7.39	26.2	1393-06-30	well7.ka	kashan
1.75	-13.3942	18.2267	0.008				93.1	211.7	23.8645	0.24	0.018	7.4	206.187	373.6	444.7	0.67	1343	1919	169.2	169.2	917.1	0.62	7.56	21.5	1393-09-15	well7.ka	kashan
1.28	3.45206	28.9487	0.076	0.02	13.2	242.1	102.5	193.2	27.0167	0.32	0.021	8.7	379.106	460.8	390.4	0.88	1441	2059	311.1	311.1	904.8	1.39	7.68	20.1	1393-11-28	well7.ka	kashan
0.53	-7.34807	23.023	0.053	0.05	15.4	276.9	16.7	184.5	26.6749	0.6	0.021	7.7	324.879	474.7	399	1.3	1466	2094	266.6	266.6	529.9	0.42	7.56	26.3	1394-02-24	well7.ka	kashan
1.55	11.0719	25.2252	0.127		14	258.4	36.5	212.8	20.1962	0.12	0.019	19.83		376.2	424.9	1.02	1563	2233		167.4	684	0.75	7.86	15.1	1395-11-02	well7.ka	kashan
1.54	2.99164	24.5501	0.041	0.042	14.5	260	48.9	177.2	23.1239	0.18	0.023	17.255	302.213	279	426.2	1.05	1675	2393	248	248	646.8	1.08	7.46	27.7	1396-05-28	well7.ka	kashan
1.73	7.18504	25.6924	0.11	0.054	14.5	237.3	80.5	167.7	22.2479	0.92	0.014	23.364		455.2	437.4	0.49	1661	2373	203.8	203.8	754.8	0.36	7.9	24	1397-01-29	well7.ka	kashan
0.52	11.2083	26.0352	0.094	0.046	15.1	263	22.1	248.2	20.7872	0.32	0.021	24.13		395.4	429.2	0.91	1809	2584		235.2	712.5	105	7.79	26.3	1397-05-11	well7.ka	kashan
1.27	0.442206	27.6305	0.091	0.084	14.5	276.3	70.7	188.7	27.3872	0.26	0.057	25.63	290.8	463.8	441.9	1.46	1554	2590	238.3	238.3	766.4	0.13	7.55	24.3	1398-02-04	well7.ka	kashan
0.7	1.11709	27.8355	0.085	0.032	12.8	286	61.1	201.1	27.2205	0.39	0.031	33.3	346.1	416.4	435.4	0.89	1703	2620	283.7	283.7	757.2	0.52	7.54	24.1	1399-04-21	well7.ka	kashan
0.94	3.35748	19.4327	0.022	0.02	10.4	100	44.2	224	18.1702	0.84	0.018	7.1	388.368	292	196.8	0.63	1561	2229	318.7	318.7	744	0.57	7.24	25.1	1393-04-15	well24.ka	kashan
0.94	3.22644	19.4586	0.022	0.02	11	109.4	41.3	220.8	18.2422	0.84	0.02	8.2	318.176	325.6	214.7	0.63	1605	2292	261.1	261.1	724	0.57	7.32	25.1	1393-05-13	well24.ka	kashan
0.85	-12.1821	16.7849	0.006	0.01			83.4	198.8	21.4417	0.29	0.018	7.9	316.105	255.5	381.8	0.66	1345	1921	259.4	259.4	844.4	0.44	7.59	21.7	1393-09-15	well24.ka	kashan
0.86	-1.32986	21.0317	0.047	0.03	10.4	197.1	32	191.5	21.5986	0.55	0.012	8.6	374.11	284.7	331.2	0.78	1178	1683	307	307	610.5	2.49	7.56	22	1393-12-02	well24.ka	kashan
0.35	1.64553	22.8724	0.002	0.01	10.8	208.7	27.1	226.2	22.1318	0.17	0.019	12.9	485.856	242.5	315	0.4	1339	1912	398.7	398.7	678.7	0.2	7.3	29.9	1394-05-22	well24.ka	kashan
0.74	1.62997	20.7095	0.039		11.2	176	9.6	240	20.0452	0.41	0.017	9.8	354.613	238.6	321.4	0.54	1370	1958	291	291	640	0.73	7.72	26.1	1395-02-29	well24.ka	kashan
1	0.569026	19.6277	0.032	0.122	10.5	165	49	163.2	19.4056	0.16	0.015	17.895	377.766	208.5	303.2	0.51	1286	1838	310	310	612	1.1	7.18	28.3	1396-06-13	well24.ka	kashan
1.11	16.0745	19.9363		0.08	10.3	187.2	43.9	158.6	14.4146	0.06	0.016	22.599		196.2	349.9	1.76	1402	2003		277.2	579.4	0.73	7.6	24.1	1397-02-25	well24.ka	kashan
1.34	0.285194	19.1823	0.041	0.098	10.6	167.4	38.9	168.8	19.0732	0.25	0.039	20.32	374.1	184.1	309.9	0.59	1243	1913	306.6	306.6	584	0.51	7.47	24.6	1398-11-29	well24.ka	kashan
0.51	2.17644	20.902	0.059	0.028	10.4	200	39.8	173.5	20.0115	0.31	0.018	20.5	407.1	197	313.7	0.92	1243	1912	333.7	333.7	599.5	1.41	7.52	24.1	1399-04-21	well24.ka	kashan
0.25	-43.7321	6.86303	0.038				28.5	90.5	17.5311	0.57	0.029	9.5	265.777	294.1	243.5	0.22	827	1182	218.1	218.1	343.4	0.1	8.16	22	1392-11-07	well32	kashan
0.98	-8.72757	20.3689	0.45	0.05	4.6	273	28.8	120	24.2643	0.37	0.032	13.4	266.752	625.1	234.4	0.71	1050	1499	218.9	218.9	420	0.22	7.53	26.4	1393-06-10	well32	kashan
0.16	3.08411	16.7595	0.038	0.02	4.2	215.4	17.1	117.7	15.7566	0.89	0.012	7.3	206.796	250.3	248.4	0.06	885	1264	169.7	169.7	364.5	0.32	7.68	20.3	1393-11-29	well32	kashan
0.15	1.52762	16.5415	0.016		3.8	187.8	31	114.7	16.0438	0.1	0.015	9.1	225.563	214.2	273.8	0.26	1024	1462	185.1	185.1	407.9	0.34		27.9	1394-06-09	well32	kashan
0.13	2.01132	15.6562	0.036		4	185.3	14.4	126.4	15.0388	0.75	0.018	8.5	198.632	214.2	252.8	0.6	1050	1500	163	163	376	0.74	7.58	23.9	1395-02-21	well32	kashan
0.06	-1.16159	13.9989	0.024	0.048	3.7	212	12	74	14.3279	0.07	0.012	14.862	192.417	191.2	245.5	0.5	1020	1457	157.9	157.9	235	0.79	7.9	27.2	1396-06-14	well32	kashan
0.28	-1.24598	15.0014		0.012	4.2	201.8	13.8	99.8	15.38	0.1	0.026	14.677	200.582	185.4	282.3	0.55	1110	1586	164.6	164.6	307.2	0.76	8.08	21.7	1396-12-17	well32	kashan
0.18	27.3542	17.9544	0.01	0.044	3.9	293.9	16.6	74.2	10.2416	0.1	0.069	14.75		157.7	237.1	0.52	1025	1464		143.1	254.6	0.21	7.81	23.1	1397-09-24	well32	kashan
0.12	4.66418	14.0129	0.035	0.086	3.5	190	20.2	80	12.764	0.34	0.043	14.45	192.2	116.2	245.3	0.58	956	1470	157.5	157.5	284	0.39	7.72	23	1398-10-23	well32	kashan
0.12	14.2046	14.0097	0.047	0.078		201	16.1	78.9	10.5247		0.041	16.5		160.6	243.4	0.91	944	1453		163.8	264.2	0.51	7.71	24.1	1400-03-24	well32	kashan
0.32	1.64722	17.7001	0.008	0.01	4.2	216.5	41	96.2	17.1264	0.13	0.013	13.1	227.634	217.2	306.5	0.23	1135	1621	186.8	186.8	411.3	0.02	7.62	27.6	1394-07-16	well3102	kashan
0.13	2.1906	18.9037	0.025		4.5	225.2	36.5	120	18.0932	0.78	0.012	11.2	179.622	307.6	301.8	0.5	1271	1815	147.4	147.4	452	1.13	7.36		1395-02-21	well3102	kashan
0.98	-0.257336	26.9625	0.014	0.012	5.6	339.6	37.6	179.4	27.1017	0.37	0.016	50.57	168.289	402.7	535.3	0.6	1787	2554	138.1	138.1	605.2	0.9	7.49	23.1	1396-01-19	well3102	kashan
0.42	16.2813	16.0488	0.017	0.088	4	230	15.1	94.1	11.5546	0.11	0.015	22.478	190.102		285.4	0.42	1175	1678	156	156	297.9	0.89	7.59	28.1	1396-06-06	well3102	kashan
0.23	2.60414	18.5066	0.072	0.014	4.5	227.7	39.3	105.2	17.5672	0.06	0.026	21.9	214.961	258.2	294.3	0.21	1213	1732	176.4	176.4	426.39	0.34	8.08	22.5	1397-01-20	well3102	kashan
0.06	-0.425687	14.3896		0.028	4.2	184.8	18.8	94.1	14.5127	0.25	0.025	23.88	205	132.8	282.4	0.54	1035	1725	168	168	313.7	0.11	7.72	27.4	1398-04-15	well3102	kashan
0.09	-4.28762	14.8494	0.082	0.086		188.5	20.4	99.5	16.1798		0.036	21.5	203.6	201.8	292.7	0.71	1119	1721	166.8	166.8	333.5	2	7.86	23	1400-09-20	well3102	kashan
0.22	-4.3923	21.6286	0.02	0.02	5.1	268.1	13.7	174.5	23.6159	7.22	0.011	5.5	233.9	329.4	445.5	0.77	1769	2527	191.8	191.8	492.9	0.26	7.55	28.8	1392-05-29	well2902	kashan
0.39	1.09868	21.5994			4.3	276.7	58.6	92.8	21.13	0.57	0.014	11.6	177.794	260.5	444.2	1.08	1456	2080	145.9	145.9	476	0.5	8.04	25.3	1392-07-29	well2902	kashan
0.63	1.5194	25.4718	0.037	0.02	7.2	347.1	44.6	130.6	24.7094	0.18	0.015	3.5	90.298	475.7	468.9	0.68	1796	2566	74.1	74.1	510	0.66	7.38	25.5	1393-03-20	well2902	kashan
0.44	-0.543266	26.3555	0.03	0.03	4.7	372.3	24	161.6	26.6435	0.4	0.011	4.6	346.326	402.9	441.9	0.51	1797	2567	284.2	284.2	504	0.37	7.66	26.4	1393-05-26	well2902	kashan
0.56	-31.7913	13.4222	0.008	0.02			54.3	179.4	25.9341	0.92	0.014	5.5	169.507	419	505.6	0.99	1757	2510	139.1	139.1	674.7	0.75	7.73	21.4	1393-09-20	well2902	kashan
0.69	0.192337	29.2663	0.066	0.08	4.9	385.4	59.8	149.3	29.1539	0.48	0.021	7.1	172.31	485.7	569.8	0.27	1676	2394	141.4	141.4	619.3	0.29	7.56	23.1	1393-11-20	well2902	kashan
0.53	-1.8006	25.5747	0.053	0.05	4.9	383.9	12	155.5	26.5126	0.6	0.013	5.6	176.697	454.3	495.6	1.3	1528	2182	145	145	438.4	0.42	7.6	29.8	1394-02-24	well2902	kashan
0.46	-0.422677	25.7057	0.162	0.008	4.6	354.7	34.3	146.9	25.9239	0.123	0.017	7.568	144.526	400.2	533.8	0.74	1633	2333	118.6	118.6	510	0.25	7.52	18.7	1395-12-22	well2902	kashan
0.43	1.26582	25.821	0.034	0.026	4.3	365	30.4	146.9	25.1755	0.06	0.009	7.683	151.959	401.4	502.3	0.62	1738	2483		124.7	493.7	0.76	7.69	28.9	1396-06-14	well2902	kashan
0.43	40.2278	25.821	0.034	0.026	4.3	365	30.4	146.9	11.0062	0.06	0.009	7.683	151.959	401.4		0.62	1738	2483	124.7	124.7	493.7	0.76	7.61	27.9	1396-06-20	well2902	kashan
0.73	2.31982	27.7145	0.074	0.068	4.7	388.2	34.8	157.1	26.4578	0.13	0.026	7.751	183.399	351.3	566.6	0.48	1752	2504		150.5	537.5	0.21	7.52	19.2	1396-11-29	well2902	kashan
0.14	2.97952	27.535		0.02	5	377.5	50.3	137.2	25.9417	0.11	0.022	8.295	144.77	347.5	572.5	0.89	1858	2654		118.8	552.7	0.19	7.74	21.7	1396-12-21	well2902	kashan
0.52	-4.94614	26.5601	0.075	0.086	4.6	372.7	33.9	149	29.3242	0.18	0.058	7.3	112.8	566.1	549.6	1.16	1869	2670	92.5	92.5	513.5	0.56	7.86	25.7	1397-12-23	well2902	kashan
0.22	1.0233	23.8536	0.048	0.066		327.1	39.6	127.5	23.3703		0.039	5.9		396.2	530.8	0.99	1674	2576		102.6	483.8	0.13	7.6	24.1	1400-03-26	well2902	kashan
0.33	-0.32624	17.8839	0.049	0.02	9.3	159.2	73	94.4	18.001	0.55	0.029	4.5	505.353	266.3	142.9	1.01	824	1178	414.7	414.7	540	0.75	6.91	24	1392-08-26	well83	kashan
0.36	1.60675	15.7005	0.023	0.01	7.9	105.9	33.5	163	15.204	0.14	0.022	8.4	438.087	163.2	158.2	0.45	924	1320	359.5	359.5	547.1	0.02	6.93	25.9	1394-07-04	well83	kashan
0.77	3.66147	14.4086			7.3	97.9	19.2	168	13.3907	0.13	0.014	3.8	364.605	184.7	123.5	0.39	968	1383	299.2	299.2	500	0.24	7.72	24.8	1395-04-31	well83	kashan
0.54	0.336719	13.8188	0.062	0.208	7.7	125.7	29.9	113.9	13.726	0.12	0.023	8.177	381.666	192.3	117.2	0.48	923	1319	313.2	313.2	409.4	0.59	7.47	28.2	1396-04-18	well83	kashan
0.59	1.87313	14.9386	0.026	0.04	8.4	132.3	35.1	121.8	14.3893	0.15	0.016	8.29	472.8	138	128.2	0.24	984	1406		387.5	450.9	0.15	7.14	24.3	1397-06-14	well83	kashan
0.16	-4.01894	14.3213	0.031	0.084	7	125	26.9	130	15.5207	0.24	0.054	8.3	405	246.4	126.9	0.59	831	1279	332	332	437.2	0.07	7.23	24.1	1398-06-24	well83	kashan
0.32	-2.93577	13.974	0.081	0.068	7.8	110.8	24.1	139.6	14.8193	0.28	0.021	8.25	482.6	152.1	125.5	1.16	850	1308	395.6	395.6	449.6	2.26	7.57	24.1	1399-04-16	well83	kashan
0.32	-0.758192	17.139	0.04	0.02	9.7	86.8	66.2	153.6	17.4009	0.47	0.027	6.1	538.134	219	137.1	0.78	868	1240	441.6	441.6	660	0.75	6.95	24	1392-08-26	well85	kashan
0.41	-22.6706	11.8648	0.018				29.5	189.1	18.8215	0.83	0.016	9.8	623.192	215	138.6	0.72	861	1231	511.4	511.4	593.9	0.02	6.9	21	1392-11-06	well85	kashan
0.34	4.2123	16.8341	0.061	0.05	9	78	55.7	172.8	15.4732	0.39	0.016	6.5	421.148	193.9	155.7	0.47	995	1421	345.6	345.6	664	0.52	6.85	26.2	1393-05-20	well85	kashan
0.43	-2.40475	13.4367	0.048	0.01			42.7	198.8	14.0988	0.4	0.019	6.9	361.924	185.4	148.2	0.05	922	1317	297	297	674.7	0.23	7.06	22.3	1393-08-26	well85	kashan
0.47	2.75213	17.4149	0.063	0.01	8.1	139.3	40.6	156.4	16.482	0.42	0.018	6.7	467.699	228	138	1.06	824	1177	383.8	383.8	557.8	0.38		19.7	1393-11-26	well85	kashan
0.42	-0.530722	14.3257	0.026	0.02	7.7	120.6	22.3	141.2	14.4785	0.14	0.019	7.9	458.559	129	146.4	0.3	930	1328	376.3	376.3	446.2	0.01	6.83	26.2	1394-07-04	well85	kashan
0.54	-1.18442	15.3784	0.049		7.9	122	35.5	139.2	15.7471	0.24	0.026	6.1	430.288	216.8	143.1	0.73	931	1330	353.1	353.1	496	0.1	7.4	25.7	1395-03-03	well85	kashan
0.52	0.506227	14.2605	0.048	0.084	7.7	127.7	25.6	128.2	14.1168	0.29	0.052	8.253	394.826	195.2	120.9	0.54	929	1328	324	324	427.2	0.56	7.23	28.2	1396-04-18	well85	kashan
0.16	35.8367	14.3756		0.058	7.5	73.5	52.1	134.2	6.7904	0.09	0.016	8.75		137.1	133.2	0.65	915	1308		356.4	552.7	0.45	7.42	23.5	1397-02-08	well85	kashan
0.25	-4.11909	14.7884	0.023	0.068	7.4	135.4	24.6	133.9	16.059	0.23	0.042	9.27	422.1	250.3	132.6	0.61			346	346	437.2	0.06	6.92	24.6	1398-06-24	well85	kashan
0.16	4.22625	15.6928	0.05	0.058		100	53.8	138.5	14.4201		0.016	8.75	405.5	206.6	116.9	0.65	852	1310	332.3	332.3	570.7	0.36	7.41	24	1400-12-08	well85	kashan
0.03	0.414642	27.5323	0.06	0.013	5.6	342.1	37.3	189.1	27.305	0.06	0.002	25.6	183.277	495.3	480.2	0.54	1911	2730	150.4	150.4	626.2	0.16	7.48	24	1392-01-21	well28.ka	kashan
0.38	-0.65332	22.0233	0.041	0.01	5.1	304.8	28.5	126	22.313	0.51	0.016	9.8	155.737	410.5	390.1	0.67	1483	2119	127.8	127.8	432.3	0.38	6.18	27.2	1392-06-13	well28.ka	kashan
0.39	-0.60781	24.2108	0.057	0.02	5.6	220.9	57.6	194.7	24.507	0.35	0.029	21.2	319.761	700.8	151.3	1.03	1566	2237	262.4	262.4	726.7	0.54	7.67	24	1392-09-10	well28.ka	kashan
0.33	-32.1887	10.8947	0.08				38.3	155.1	21.2377	0.54	0.012	12.7	288.686	227.5	407.9	0.79	1369	1956	236.9	236.9	545.4	0.42	7.71	21	1392-12-15	well28.ka	kashan
0.34	-14.831	18.2577	0.033		3.2	159.8	39	160.6	24.6164	0.62	0.016	25.8	123.079	493.6	419.9	0.79	1666	2380	101	101	562.2	4.32	7.54	24.2	1393-01-28	well28.ka	kashan
0.03	-4.9381	20.185	0.034	0.18	6.8	243.4	7.7	176	22.2821	0.11	0.018	7	294.779	326.8	372.2	0.59	1676	2394	241.9	241.9	472	0.48	7.59	25.3	1393-04-29	well28.ka	kashan
0.35	-19.5644	13.9632	0.01	0.03			75.6	155.1	20.7557	0.29	0.023	8.9	128.319	323.9	416.3	0.24	1498	2140	105.3	105.3	703	0.22	7.72	21.5	1393-09-24	well28.ka	kashan
0.6	0.801084	28.5323	0.085	0.03	5.8	340	35.2	214.3	28.0788	0.45	0.011	15.6	231.412	489.7	489	0.58	1571	2244	189.9	189.9	680.8	0.96	7.62	22.1	1393-12-02	well28.ka	kashan
0.42	-4.01007	25.1159	0.032	0.04	4.6	312.1	38.9	164.7	27.2144	0.08	0.029	13	253.225	455.3	473	0.56	950	1357	207.8	207.8	571.8	0.52	7.71	27.7	1394-02-23	well28.ka	kashan
0.39	1.66115	21.7272	0.062		5	276.9	30.7	140.8	21.0171	0.16	0.041	18.3	170.238	304.6	409.6	0.57	1497	2139	139.7	139.7	480	0.11	7.41	25.7	1395-02-29	well28.ka	kashan
0.29	0.125377	20.2687	0.164	0.044	4.9	300	22.2	105.4	20.2179	0.15	0.028	22.924	166.704	348.9	348	0.57	1390	1986	136.8	136.8	356	1.2	7.6	28.1	1396-04-12	well28.ka	kashan
0.48	6.79004	23.2572	0.064	0.032	5.5	294.2	28.7	159.4	20.2997	0.09	0.033	38.38		371.4	423.3	0.07	1577	2253	137.2	137.2	517.9	0.59	7.69	24.1	1397-02-02	well28.ka	kashan
									0.631435			39.149													1397-02-05	well28.ka	kashan
									0.404194			25.06													1397-04-05	well28.ka	kashan
									0.53571			33.214													1397-04-26	well28.ka	kashan
									0.536242			33.247													1397-05-07	well28.ka	kashan
									0.397419			24.64													1397-06-06	well28.ka	kashan
0.15	9.91194	18.8848		0.036	4.8	253.7	25.9	112.1	15.4787	0.24	0.036	31.7		203.3	379.5	0.4	1444	2063		136	388.1	0.21	7.73	23.9	1398-04-02	well28.ka	kashan
0.18	2.17181	19.967	0.023	0.04	5.1	216.1	51.6	124	19.1181	0.35	0.014	13.2	216.667	345.9	287.1	0.81	1194	1705	177.8	177.8	522.2	0.19	7.57	25.4	1393-03-24	well39	kashan
0.22	-8.64767	13.9744	0.055	0.04	5.2	109.4	29.8	132.8	16.6202	0.36	0.019	11.8	294.779	264	214.7	0.65	1209	1727	241.9	241.9	456	0.29	7.53	25.8	1393-05-13	well39	kashan
0.41	-9.3041	13.7205	0.059	0.01			84.4	135.7	16.5355	0.25	0.027	9.6	169.507	286.1	270.1	0.35	1036	1480	139.1	139.1	690.8	0.28	7.62	21.8	1393-09-04	well39	kashan
0.31	-4.76408	16.9745	0.044	0.01	4.4	153.6	49.1	123	18.6728	0.35	0.029	19.1	280.644	340.9	234.6	0.73	968	1383	230.3	230.3	509.5	0.35	7.76	22.3	1393-11-30	well39	kashan
0.19	6.28473	19.8099	0.023	0.02	4.2	170.9	38.4	182.5	17.4672	0.15	0.018	14.6	258.831	290.1	245	0.64	1088	1555	212.4	212.4	616.2	0.35		28.1	1394-06-09	well39	kashan
0.17	4.73911	17.7836	0.046		4.3	194.1	35.5	126.4	16.1743	0.58	0.011	13.3	212.768	286.2	229.3	0.52	1072	1532	174.6	174.6	464	0.98	7.39	24.1	1395-02-21	well39	kashan
0.48	-1.61716	16.0081	0.024	0.022	4.4	195.2	13.8	125.6	16.5344	0.08	0.024	11.53	258.953	267.4	230.8	0.45	1009	1442	212.5	212.5	371.5	0.69	7.67	22.6	1396-01-19	well39	kashan
0.21	1.86975	15.5916	0.026	0.072	4.4	184.8	28.4	102.2	15.0192	0.11	0.01	18.51	202.9	243.4	222.7	0.8	1087	1553		166.3	373.6	0.39	7.87	28.9	1397-04-12	well39	kashan
0.21	1.88691	15.3515	0.054	0.088	4.7	193.5	11.8	117	14.7829	0.36	0.046	17.3	224.3	209.4	227.5	0.73	1024	1575	183.8	183.8	341.6	4.82	7.99	23	1398-12-21	well39	kashan
0.13	10.6693	15.658	0.042	0.078		201	23.7	99.4	12.6389		0.042	18		278.4	232	0.13	1011	1556		183.8	347.1	2.84	7.59	24.1	1400-03-24	well39	kashan
0.19	-35.1885	9.92463	0.048				41.2	130.9	20.7015	0.65	0.031	7.3	247.376	342.4	330.7	0.97	1015	1451	203	203	496.9	0.65	7.78	22	1392-11-09	well44	kashan
0.37	1.87952	19.817	0.026	0.03	7	290.3	25.8	97.9	19.0858	0.23	0.016	5	180.597	312	336.9	0.73	1353	1933	148.2	148.2	350.9	1.52	7.48	25.5	1393-03-20	well44	kashan
0.19	22.7675	29.2975	0.036		4.4	436.5	29.8	155.2	18.431	0.46	0.018	6.4	229.341	261	322.1	0.65	1275	1821	188.2	188.2	512	0.77	7.66	26.8	1393-06-10	well44	kashan
0.21	-20.307	11.4788	0.004	0.03			65	122.8	17.3287	0.36	0.019	7.2	132.827	255.5	343.2	0.44	1234	1763	109	109	577.7	0.75	7.49	21.3	1393-09-20	well44	kashan
0.18	1.44822	19.5722	0.049	0.04	4.2	260.6	18.4	132.5	19.0134	0.11	0.015	11.5	253.347	245.5	337.7	0.66	1259	1799	207.9	207.9	408	0.18	8.02	29.6	1394-05-22	well44	kashan
0.35	1.83866	21.8526	0.026	0.02	3.9	287.2	20.4	151.9	21.0636	0.15	0.029	13.4	334.018	290.5	329.4	0.53	1260	1800	274.1	274.1	455.4	0.27	7.8	27.4	1394-06-03	well44	kashan
0.19	7.22627	16.5439	0.061	0.01	4.2	250.9	17.6	81.6	14.314	0.077	0.023	7.038	152.081	235.6	240.2	0.46	1051	1502	124.8	124.8	277.4	3.32	7.81	18.8	1395-12-22	well44	kashan
0.28	-0.00542872	19.5084	0.069	0.058	4.6	290	22.5	98.6	19.5105	0.03	0.019	23.136	137.458	292.3	381.3	0.79	1458	2083	112.8	112.8	340.4	1.18	7.87	24	1396-07-30	well44	kashan
0.11	4.83375	18.2644	0.058	0.058	4.4	265.7	18.9	100.9	16.5801	0.22	0.04	20.12	136.5	158.2	379.9	0.01	1414	2020	111.9	111.9	331.1	0.25	7.85	27	1397-11-01	well44	kashan
0.14	4.27449	18.0811		0.068	4.6	265.7	19.3	96.5	16.5987	0.31	0.005	18.81	146.4	175	361.2	1.02	1189	1981	120	120	321.6	0.18	7.79	26.8	1398-04-12	well44	kashan
0.27	-2.35819	17.1763	0.024	0.02	4.4	228.9	19.4	110.4	18.006	0.31	0.028	20.364	180.4	161.1	401.9	0.37	1326	2040	147.9	147.9	356.9	0.44	7.46	24.1	1399-03-20	well44	kashan
0.89	-0.440654	20.9962	0.048	0.02	11.6	181.6	61.4	155.2	21.1821	0.83	0.037	4.1	645.736	295.3	152.6	1.02	989	1413	529.9	529.9	644	3.2	6.81	24	1392-08-26	well82	kashan
0.37	-31.5818	10.6513	0.02				46.1	137.4	20.4845	0.38	0.022	8.7	646.102	237.9	168.3	0.81	976	1394	530.2	530.2	533.3	0.37	6.71	22	1392-11-06	well82	kashan
0.29	6.30046	17.4871	0.04	0.01	10.1	90.6	58.6	169.6	15.4142	0.48	0.013	6.3	430.531	193	148.5	0.65	1115	1594	353.3	353.3	668	0.51	6.84	26.3	1393-05-20	well82	kashan
0.61	1.46653	21.68	0.072	0.01	9.3	140	57.6	212.6	21.0533	0.35	0.021	10.4	615.393	289.7	167.6	0.56	890	1271	505	505	768.6	0.36	7.11	22.2	1393-12-12	well82	kashan
0.22	0.982877	18.6305	0.03	0.01	9.9	125.7	22.3	221.9	18.2678	0.16	0.019	3.9	569.086	190.2	173.8	0.2	1069	1528	467	467	648	0.02	6.94	25.8	1394-07-04	well82	kashan
0.64	1.96362	17.7122	0.022		9.6	121.6	49	163.2	17.03	0.13	0.011	6.8	548.492	185.5	143.1	0.54	1067	1524	450.1	450.1	612	0.45	7.19	25.4	1395-03-03	well82	kashan
0.53	-3.62151	17.1826	0.03	0.006	9.3	130	29.3	177.9	18.4739	0.14	0.096	8.56	626.117	199.7	137.4	0.66	984	1406	513.8	513.8	566.8	1.09	6.6	27.3	1396-03-03	well82	kashan
0.41	36.2691	16.5693		0.03	10.1	139.3	25.6	163.2	7.74917	0.11	0.018	8.679		167.1	145.1	0.63	1070	1529		451.4	514.6	0.29	7.4	23.4	1397-02-08	well82	kashan
0.49	0.455947	16.5109	0.064	0.078	8.6	135.4	28.4	161.5	16.361	0.27	0.046	7.96	497.8	195.9	140.2	0.6	944	1452	408	408	521.9	0.22	6.88	25	1398-06-24	well82	kashan
0.56	37.7394	16.7128	0.081	0.069	8.3	150	18.8	168.8	7.55445	0.34	0.052	7.85		161.1	142.2	0.96	943	1451		451.5	500.6	0.45	6.95	24.3	1399-02-13	well82	kashan
0.44	1.88708	20.7823	0.032	0.11	9.1	161.3	51.6	186	20.0125	0.35	0.032	2.6	325.001	317	283.3	0.78	1182	1689	266.7	266.7	677.3	0.96	7.57	25.6	1393-03-24	well76	kashan
0.32	7.45687	19.8596	0.064	0.05	7.7	155.3	39.4	193.6	17.1034	0.4	0.017	4.1	374.354	248.3	202.2	0.3	1126	1609	307.2	307.2	648	0.59	7.68	26.1	1393-06-31	well76	kashan
0.37	0.535821	17.3823			8.3	160	12.5	184	17.197	0.29	0.032	6.2	368.748	230.5	219.5	1.01	1142	1632	302.6	302.6	512	0.41	7.3	25.9	1395-03-08	well76	kashan
0.79	4.62644	16.4728	0.091	0.074	8.4	170	32.5	123.9	15.016	0.07	0.011	12.474	174.991	300.9	199.8	0.83	1140	1628	143.6	143.6	445	0.74	7.77	28.8	1396-04-04	well76	kashan
	17.8183	16.9729		0.054	7.9	165	31.6	140.1	11.8391	0.36	0.043	12.32		254.2	223.4	0.64	1058	1627		305.8	482.2	0.35	7.19	24.3	1398-05-16	well76	kashan
0.39	-2.13965	16.7526	0.057	0.088	8.4	156.5	27.4	149.7	17.4851	0.22	0.033	12.52	416.8	210.5	214.2	0.38	1053	1620	341.7	341.7	488.5	0.13	7.31	24.9	1399-02-22	well76	kashan
0.05	0.0388269	22.0007	0.045	0.018	4	310.5	30.4	118	21.9837		0.001	8.1	151.228	436.8	363.3	0.61	1597	2282	124.1	124.1	420.2	0.09	7.68	24	1392-01-21	well21.ka	kashan
0.26	-0.875781	22.1113	0.058	0.07	9.9	194.7	19.6	235.9	22.5021	4.05	0.016	16	513.152	213.7	326.7	0.78	1580	2258	421.1	421.1	670.6	0.35	6.7	28	1392-05-27	well21.ka	kashan
0.27	-0.292901	19.9599		0.01	4.3	239	58.6	92.8	20.0772	0.77	0.013	9.6	173.163	316.5	370.8	0.2	1319	1884	142.1	142.1	476	0.42	7.7	25.5	1392-07-29	well21.ka	kashan
0.57	-16.0769	20.9784	0.03				105	247.2	29.0159	1.04	0.03	17.6	494.873	457.3	390.1	1.2	1363	1948	406.1	406.1	1050.4	0.15	7.14	22	1392-10-08	well21.ka	kashan
0.17	-18.195	18.3175	0.034				83.4	229.5	26.4659	0.42	0.022	17.9	407.744	465.8	344.5	1.24	1398	1997	334.6	334.6	917.1	0.32	7.72	21	1392-12-15	well21.ka	kashan
0.6	1.85185	24.947	0.024	0.05	7	355.9	40.6	119.1	24.0399	0.17	0.015	9.1	148.913	493.6	394.3	0.9	1631	2330	122.2	122.2	465.1	0.23	7.58	25.8	1393-03-20	well21.ka	kashan
0.41	-0.0409634	23.3724	0.029	0.01	4.4	318.9	41.3	120	23.3916	0.19	0.014	7.5	280.765	400.8	365	0.42	1550	2214	230.4	230.4	472	0.36	7.62	26.5	1393-05-26	well21.ka	kashan
1.13	-5.19111	23.3426	0.083	0.07	13.8	210	43.5	205.8	25.8988	0.66	0.018	9.5	291.367	470.2	394.9	0.38	1392	1989	239.1	239.1	693.8	0.66	7.61	26.3	1394-01-26	well21.ka	kashan
0.25	1.90156	22.8931	0.039		4.1	246.2	67.2	131.2	22.0386	0.25	0.021	6.9	155.981	418.6	376.2	0.67	1455	2078	128	128	608	0.29	7.86	26.2	1395-02-22	well21.ka	kashan
1.64	0.989076	22.1611	0.052	0.052	10.8	198.1	43.3	194.4	21.7271	0.08	0.01	39.207	414.324	246.4	323.5	0.88	1465	2093		340	666.4	0.68	7.2	26.6	1396-05-29	well21.ka	kashan
									0.0173684							0.33						0.4	7.38		1396-09-25	well21.ka	kashan
0.53	3.95053	20.9916	0.045	0.078	4.2	294.3	27.4	116.7	19.396	0.17	0.036	13.96	142.2	280.1	389.5	0.29	1554	2220	116.6	116.6	405.9	0.21	8.01	24.7	1397-11-01	well21.ka	kashan
0.75	-28.1464	10.1244	0.055	0.076	9.7		37	136.8	18.0563	0.28	0.039	41.8		310.9	385.3	0.58	1673	2390		281.4	496	0.39	7.56	24.1	1398-10-18	well21.ka	kashan
0.75	13.481	23.4866	0.055	0.076		170.1	59.6	224	17.9064		0.039	41.8		310.9	380.3	0.58	1534	2360		279.7	808.5	0.29	7.54	24.1	1400-03-25	well21.ka	kashan
0.17	0.123249	22.5068	0.014	0.02	4.8	297	31.2	138.2	22.4513	0.12	0.025	11.3	173.163	391.6	399	0.35	1278	1826	142.1	142.1	473.9	0.79	7.58	25.2	1393-02-22	well43	kashan
0.13	1.66818	20.7542	0.022	0.02	4.4	262.3	39.4	120	20.0731	0.83	0.014	6.9	304.163	295.4	311.3	0.36	1324	1892	249.6	249.6	464	0.38	7.56	26.4	1393-05-26	well43	kashan
0.05	-25.9723	9.4846	0.049	0.03			33.9	134.1	16.1399	0.18	0.025	9.8	132.827	285.2	278.2	0.25	1189	1699	109	109	476.7	0.41	7.68	21.7	1393-09-05	well43	kashan
0.78	0.672688	20.5972	0.052	0.02	4	275.5	29.9	121.2	20.3219	0.59	0.022	6.7	206.796	364.8	325.3	0.65	1144	1634	169.7	169.7	426	0.28	7.59	25	1393-12-17	well43	kashan
0.2	1.50876	17.5463	0.014	0.02	3.7	212.8	35.9	105	17.0247	0.14	0.014	12	195.22	245.9	300.6	0.53	1229	1755	160.2	160.2	412.1	0.75	8.01	30.5	1394-05-22	well43	kashan
0.26	1.44185	18.9044	0.012		4.1	252.9	31.7	104	18.367	0.01	0.008	8.1	165.486	324.3	309.6	0.73	1245	1778	135.8	135.8	392	0.17	7.88	25.1	1395-02-22	well43	kashan
0.14	0.498423	17.336	0.021	0.096	3.8	256.2	14.1	98.8	17.164	0.08	0.021	16.494	194.976	269.5	285.4	0.72	1208	1725		160	305.8	0.59	7.67	29.1	1396-06-02	well43	kashan
0.24	10.1265	16.8681	0.007	0.032	3.9	253.5	19	83.7	13.7659	0.05	0.061	18.18		217.7	315.5	0.71	1300	1858		119.6	288.2	0.11	7.86	23.7	1397-09-26	well43	kashan
0.32	-0.439828	15.6675	0.042	0.086	4.1	230.5	15.8	84.8	15.8059	0.31	0.041	16.01	158.8	224.5	291.9	0.5	1139	1752	130.2	130.2	278	0.1	7.6	24.5	1398-11-30	well43	kashan
0.31	0.764153	15.8485	0.045	0.086		240	15.1	83.4	15.6081		0.041	16.01	144.5	218.3	298.1	0.51	1145	1761	118.4	118.4	271.6	0.12	7.61	23	1400-12-23	well43	kashan
0.62	0.418886	29.5915	0.031	0.06	9.3	380	30.4	206.8	29.3446	2.94	0.01	18.5	476.473	493	384.1	0.86	1826	2608	391	391	642.4	0.18	6.86	28.5	1392-06-13	well56	kashan
0.48	-0.348693	30.0903	0.066	0.02	11.5	288.8	78.4	216	30.3009	0.94	0.038	5	483.54	511.8	408.8	1.48	1605	2292	396.8	396.8	866.7	1.59	7.4	24	1392-09-13	well56	kashan
0.43	1.06898	30.7019	0.045	0.07	12.8	310.9	78.1	208.8	30.0525	0.9	0.025	8.7	319.029	608.8	421.8	1.54	1905	2722	261.8	261.8	843.4	0.31	7.32	24.5	1393-02-01	well56	kashan
0.12	1.17526	27.1793	0.052	0.32	13.8	278	57.6	200	26.5479	0.49	0.021	7.6	364.971	473.8	372.2	1.22	2017	2881	299.5	299.5	740	0.78	7.39	25.4	1393-04-29	well56	kashan
0.97	0.985577	30.2593	0.079	0.02	10.1	322.6	43.8	247.7	29.6687	0.46	0.025	9.5	369.236	569.3	410.1	0.53	1620	2314	303	303	799.3	0.81	7.68	22.6	1393-12-25	well56	kashan
1.04	0.935604	27.6988	0.005		11.2	300	9.6	272	27.1853	0.26	0.027	4.8	345.108	483.3	401.7	0.94	1757	2510	283.2	283.2	720	0.61	7.11	25.9	1395-03-08	well56	kashan
0.79	-0.302604	21.7153	0.053	0.062	8.5	250	51.3	128.2	21.8471	0.17	0.014	13.326	285.152	427.4	283.9	0.88	1402	2003	234	234	534	1.01	7.33	27.3	1396-04-12	well56	kashan
1.62	-2.13824	26.3633	0.131	0.036	10.9	296.1	43.9	192.1	27.5154	0.2	0.036	16.33	286.615	552.2	391.1	0.35	1689	2413	235.2	235.2	663.3	0.73	7.63	24.1	1397-02-02	well56	kashan
									0.255323			15.83													1397-04-05	well56	kashan
									0.248387			15.4													1397-05-07	well56	kashan
									0.249194			15.45													1397-06-06	well56	kashan
0.52	2.59507	26.2134		0.072	10.8	289.6	56.5	174.1	24.8873	0.32	0.037	17.91	327	373.1	405.4	0.47	1548	2580	268	268	670.6	0.23	7.4	26.9	1398-04-04	well56	kashan
0.44	1.11168	24.6625	0.027	0.23	3.2	207.1	62.5	208.8	24.1202	0.12	0.015	8.4	337.308	476.7	300.2	1.13	1398	1997	276.8	276.8	779.1	0.48	7.58	24.5	1393-02-04	well59	kashan
0.27	-7.98193	16.958	0.03	0.04	9.4	84.3	52.8	174.4	19.9	0.14	0.025	8.4	383.737	331.9	230.8	0.95	1385	1978	314.9	314.9	656	0.26	7.48	26	1393-06-30	well59	kashan
0.73	-12.6137	14.063	0.008	0.03			56.2	189.1	18.1228	0.58	0.022	7.9	233.727	327.7	257.9	0.92	1278	1825	191.8	191.8	707	0.52	7.62	21.4	1393-09-24	well59	kashan
0.31	3.90628	25.2231	0.068	0.03	10.7	258.8	75.8	149.3	23.3266	0.37	0.011	5.5	462.824	411	250.4	0.39	1149	1641	379.8	379.8	685.2	0.59	7.56	21.8	1393-12-10	well59	kashan
0.74	0.606375	19.7822	0.018	0.02	11.7	144.3	44.7	190.9	19.5437	0.53	0.016	8.4	412.618	268.6	248	0.78	1181	1687	338.6	338.6	663.5	0.02	7.46	25.8	1394-07-16	well59	kashan
0.4	-4.34585	18.1967	0.039		12.2	182	17.3	171.2	19.8502	0.09	0.028	10.1	349.86	373.2	217.5	0.85	1193	1704	287.1	287.1	500	0.59	7.53	26.1	1395-03-05	well59	kashan
0.3	4.51791	9.91477		0.046	7.6	106.5	25.3	60.2	9.05761	0.08	0.025	9.078	119.423	129.9	149.1	0.77	737	1053	98	98	255.7	0.61	8.11	21.8	1396-12-20	well59	kashan
0.21	17.0452	8.61154	0.036	0.032	5.3	90.2	18.3	61	6.10335	0.05	0.018	9.355		134.5	111.3	0.2	612	874		114.8	228.7	0.71	7.63	24.6	1397-02-29	well59	kashan
	-0.030512	7.04803		0.096	9.6	96.1	0.9	51	7.05233	0.32	0.046	8.12	112.2	107	100.4	0.22	589	982		92	131.4	0.48	10.99	24.6	1398-06-25	well59	kashan
0.25	-0.969365	21.0593	0.052	0.02	10.5	158.7	100.8	112	21.4716	0.27	0.029	10.3	485.49	357.1	207.6	0.93	962	1374	398.4	398.4	700	1.04	7.25	24	1392-09-06	well22.ka	kashan
0.22	-29.5364	11.2191	0.014				39.3	160	20.6246	0.48	0.023	7.1	403.235	364.8	221.8	0.65	941	1345	330.9	330.9	561.6	0.76	7.28	22	1392-10-23	well22.ka	kashan
0.38	0.232083	17.8627	0.027	0.02	10.5	144.3	26.9	182.4	17.78	0.31	0.022	7.3	378.985	236.8	229	0.97	1181	1688	311	311	568	0.63	7.74	26.3	1393-06-06	well22.ka	kashan
0.23	-5.85263	16.2455	0.043	0.04	10.3	185.4	14.8	134.2	18.2653	0.25	0.014	7.1	291.367	328	230.3	0.8	940	1343	239.1	239.1	396.4	0.92	7.95	29.5	1394-01-25	well22.ka	kashan
0.06	1.37406	17.9298	0.034		10.1	155	15.4	193.6	17.4437	0.18	0.025	6.5	378.253	227.5	225.4	0.74	1137	1624	310.4	310.4	548	0.11	7.43	26.1	1395-03-08	well22.ka	kashan
0.59	-0.924595	16.3577	0.036	0.026	10.2	169.2	30.1	125.4	16.663	0.07	0.012	14.115	404.575	169.3	220.7	0.99	1097	1567	332	332	439	1.07	7.11	26.7	1396-05-29	well22.ka	kashan
0.48	3.79725	14.8395	0.081	0.028	5.3	133.3	37.1	117.2	13.7537	0.24	0.051	13.92	370.4	75	208.2	0.3	1111	1587		303.6	447.5	0.18	7.36	25.7	1397-07-23	well22.ka	kashan
0.28	24.2249	15.4197	0.035	0.098	3.8	136.2	34.1	132	9.40575	0.21	0.037	14.52		156	209	0.39	1099	1568		305	472	0.19	7.3	25.1	1398-10-18	well22.ka	kashan
0.15	3.51482	17.0527	0.099	0.096		170.1	45	119.1	15.8947		0.052	32.7		177.4	412.6	0.64	1056	1625		155.8	485.1	0.3	7.24	24.1	1400-03-25	well22.ka	kashan
0.23	4.2449	17.1675	0.029	0.02	9.3	200	2	161.6	15.7694	4.06	0.015	9.1	586.512	139.9	104	0.68	1198	1712	481.3	481.3	412.1	0.69	7.21	27.5	1392-05-29	well42	kashan
0.79	3.07902	23.5578	0.083	0.01	9.2	215.4	56.6	186.2	22.1505	0.31	0.014	6.7	388.977	326	313.5	0.51	1250	1786	319.2	319.2	698.3	3.54	7.59	20.3	1393-11-28	well42	kashan
0.69	0.48686	18.6856	0.022	0.02	10	180.9	6.8	200.4	18.5045	0.18	0.032	4.5	485.856	214.2	212.1	0.39	1151	1645	398.7	398.7	529.2	0.75	7.44	31	1394-05-22	well42	kashan
0.29	-1.49536	18.0175	0.063		10.2	212	15.4	145.6	18.5646	0.11	0.027	5.5	401.894	250.2	235.2	0.79	1162	1660	329.8	329.8	428	0.02	7.52	26	1395-03-05	well42	kashan
0.59	4.73174	18.2501	0.063	0.036	9.7	187.5	51.2	112.8	16.6011	0.16	0.031	6.89	382.153	228.1	192.8	0.64	1120	1600	313.6	313.6	495.6	0.73	7.9	24.1	1397-01-29	well42	kashan
0.36	0.1662	20.2996	0.039	0.02	10.7	143.4	99.6	112	20.2323	0.75	0.021	4.3	397.751	334.3	234.2	1.02	1017	1452	326.4	326.4	695	0.98	7.23	24	1392-09-06	well17.ka	kashan
0.32	-29.8448	12.4265	0.056				47.1	171.3	22.9992	0.57	0.048	10.2	426.144	420.5	249.5	0.74	1033	1475	349.7	349.7	622.2	0.36	7.34	22	1392-10-08	well17.ka	kashan
0.41	2.55852	18.2443	0.025	0.03	10.3	142.8	54.7	145.6	17.3341	0.26	0.025	10.4	276.135	273.7	243.3	1.34	1198	1711	226.6	226.6	592	0.4	7.68	26.1	1393-06-06	well17.ka	kashan
1.07	-8.07225	16.791	0.01	0.01			68.8	223	19.7399	1.01	0.02	9.1	334.506	285.6	288.3		1215	1735	274.5	274.5	844.4	0.67	7.59	21.6	1393-09-15	well17.ka	kashan
0.68	3.39309	22.1616	0.05	0.02	10.2	176.8	54.4	195	20.707	0.51	0.016	7.5	364.361	315	283.9	0.6	1032	1475	299	299	711.5	0.77	7.59	21.9	1393-12-02	well17.ka	kashan
0.62	1.42821	21.8109	0.034	0.02	10.5	161.4	49.4	209.5	21.1966	0.28	0.007	14.7	388.977	330.3	271.4	0.82	1336	1908	319.2	319.2	729.4	0.01	7.36	25.7	1394-06-29	well17.ka	kashan
0.42	2.02764	19.675	0.101		10	171.2	6.4	229.3	18.893	0.13	0.013	12.4	373.501	272.9	243	0.59	1220	1743	306.5	306.5	600	0.57	7.29	26.1	1395-02-30	well17.ka	kashan
0.66	-1.47817	20.2312	0.058	0.13	10	190	35.5	176	20.8383	0.36	0.092	19.73	426.754	319.2	241.8	0.88	1227	1752	350.2	350.2	588	0.65	6.97	27.6	1396-03-02	well17.ka	kashan
0.72	2.68342	17.3639		0.026	9	158.4	36.6	144.9	16.4564	0.08	0.024	19.115	323.295	192.8	238.6	1.94	1152	1645		265.3	514.6	0.92	7.88	23.8	1397-02-25	well17.ka	kashan
1.07	2.36336	17.35	0.049	0.048	10.1	145.7	34.1	159.2	16.5489	0.19	0.037	19.11	381.7	166.2	230.1	0.52	1123	1728	312.9	312.9	540	0.11	7.34	24.7	1398-11-29	well17.ka	kashan
0.4	0.34187	20.8052	0.068	0.086	9.6	198.9	39	174.2	20.6634	0.27	0.042	35.1	370.9	320.4	258.7	0.78	1217	1873	304	304	598	0.13	7.56	23	1399-10-23	well17.ka	kashan
0.25	0.529514	24.161	0.023	0.01	6.4	190.2	60.5	215.3	23.9065	0.74	0.021	14.6	328.169	345.4	391.4	0.7	1095	1565	269.3	269.3	787.1	0.38	7.68	24.5	1393-02-06	well38	kashan
0.94	-7.54794	14.312	0.022	0.02	5.2	96.9	22.1	163.2	16.6489	0.84	0.015	5	285.396	216.8	259.4	0.63	1220	1743	234.2	234.2	500	0.57	7.54	26.1	1393-05-13	well38	kashan
0.34	-17.2038	11.891	0.038	0.01			54.3	148.7	16.8326	0.71	0.028	10.1	155.737	252.1	312.7	0.47	1053	1504	127.8	127.8	597.9	0.26	7.71	22.2	1393-09-04	well38	kashan
0.21	8.48467	20.2582	0.032	0.03	4.4	206.8	63	119.5	17.0894	0.29	0.023	8.6	221.541	288.2	258.3	0.45	941	1344	181.8	181.8	557.8	0.26	7.73	23.1	1393-11-29	well38	kashan
0.27	3.56309	16.1553	0.017	0.02	4.3	163.6	26.2	135.7	15.0436	0.21	0.017	9.2	199.607	196.7	265.6	0.56	1102	1574	163.8	163.8	439.6	1.43		27.5	1394-06-09	well38	kashan
0.27	-0.62639	15.3035	0.058	0.046	4.3	184.9	17.6	114.2	15.4965	0.316	0.039	15.661	228.122	224.9	240.2	0.69	1026	1466	187.2	187.2	359	0.76	7.68	18.7	1395-12-23	well38	kashan
0.35	-1.01987	15.5376	0.073	0.002	4.3	191.1	23	104.6	15.8578	0.29	0.025	18.01	245.913	222.4	243.7	0.43	1014	1448	201.8	201.8	357.5	0.84	7.7	22.7	1396-01-19	well38	kashan
0.21	3.52926	16.1689	0.032	0.018	4.3	194.9	27.4	106.7	15.0665	0.05	0.011	15.7	207.7	196.7	258.4	0.44	1100	1571		170.3	381.2	0.21	7.76	28.9	1397-04-12	well38	kashan
0.1	4.40168	14.63		0.054	4.2	180.4	20.7	99.6	13.3964	0.19	0.027	16	209.8	117.8	255.7	0.53	952	1586	172	172	335.3	0.1	7.59	27	1398-04-18	well38	kashan
0.14	13.4702	15.5741	0.052	0.058		201	22.2	100.2	11.8764		0.051	15.7		222.3	247.2	0.39	1013	1559		183.8	343.1	0.46	7.6	24.1	1400-03-24	well38	kashan
0.25	-47.0298	10.8979	0.013				49.1	137.4	30.2494	0.55	0.04	9.7	201.556	505.6	574.2	0.9	1421	2029	165.4	165.4	545.4	0.66	7.73	21	1392-11-09	well55	kashan
0.23	-0.285659	22.1876	0.063	0.08	6.1	248.2	44.9	151	22.3147	1.78	0.037	5.4	118.448	367.3	444.6	0.77	1780	2543	97.2	97.2	562.2	0.06	7.7	25.1	1393-02-17	well55	kashan
0.2	-8.06799	21.147	0.045	0.02	4.6	252.8	33.6	145.6	24.8587	0.34	0.019	6.1	163.78	319.2	545.7	0.49	1802	2575	134.4	134.4	504	0.42	7.71	26.2	1393-05-27	well55	kashan
0.18	2.62105	30.5971	0.065	0.01	5.6	425.7	40.6	172.2	29.0341	0.51	0.017	9.3	108.334	378.7	680.2	0.38	1737	2482	88.9	88.9	597.3	0.94	7.59	22.3	1393-12-14	well55	kashan
0.21	-2.11871	25.4955	0.019	0.08	4.8	403	14.8	132.7	26.5993	0.18	0.024	6	86.033	335.9	639.6	0.96	1626	2323	70.6	70.6	392.6	0.49	8.12	26.4	1394-02-23	well55	kashan
0.29	3.66879	27.268	0.042	0.038	5.6	436.6	14.7	138.7	25.338	0.06	0.027	4.216	64.586	293.1	640.5	0.74	2423	2423	53	53	408	0.9	7.66	19.7	1395-12-25	well55	kashan
0.24	2.32371	24.5735	0.064	0.022	5.2	370	26.8	123	23.4574	0.28	0.032	7.21		407.5	525.2	0.61	1710	2443		60	419	0.35	8.02	24.9	1396-03-25	well55	kashan
0.25	4.68745	25.3698		0.082	5.6	399	14.6	133.6	23.0979	0.28	0.006	4.23	53.3	177.9	653.2	0.33	1650	2750	43.7	43.7	395	0.62	7.95	25.1	1398-02-08	well55	kashan
0.16	-1.00914	23.3342	0.118	0.094		355.7	15.1	132.5	23.8099		0.051	3.8	53.6	227.9	641.7	0.43	1755	2700	44	44	394.4	2.42	7.95	24.1	1400-02-07	well55	kashan
0.06	0.49974	17.8011	0.028	0.008	4	278.9	14.7	87.3	17.6241		0.002	9.5	114.548	301.2	329.7	0.42	1341	1915	94	94	278.8	0.08	7.79	24	1392-01-21	well51	kashan
0.28	-31.9157	10.4912	0.018				63.8	105	20.3271	0.44	0.028	5.5	187.908	340.4	354.4	1.14	1067	1524	154.2	154.2	525.2	0.02	7.81	22	1392-11-09	well51	kashan
0.67	0.808128	26.224	0.032	0.03	5.7	437.2	21.5	106	25.8035	0.36	0.018	2.9	218.739	387.2	497.8	1.07	1500	2143	179.5	179.5	353.4	11.1	7.73	25	1393-02-17	well51	kashan
0.1	-1.04935	19.6419	0.011	0.02	4.3	237.1	47	107.2	20.0585	0.18	0.019	9.7	210.574	304.3	357.8	0.31	1368	1955	172.8	172.8	464	0.53	7.46	26.2	1393-05-27	well51	kashan
0.18	1.87061	21.2237	0.058	0.02	4.4	275.5	52.3	96.6	20.4443	0.36	0.021	8.4	172.31	346.4	362.8	0.51	1144	1634	141.4	141.4	456.8	0.59	7.57	25.1	1393-12-19	well51	kashan
0.33	1.38152	18.1267	0.05	0.02	3.8	233.3	29.1	109.9	17.6327	0.15	0.024	10.4	195.22	242.9	325.3	0.51	1186	1695	160.2	160.2	388.1	1.55	7.92	27	1394-06-03	well51	kashan
0.14	1.84218	17.6774			4.3	261.2	26.9	80	17.0379	0.1	0.009	6.7	144.77	251.1	329.6	0.54	1231	1759	118.8	118.8	312	0.38	7.59	26.8	1395-03-12	well51	kashan
0.03	4.76139	16.8102		0.068	4.1	270	13.2	77.6	15.2822	0.39	0.036	11.53	112.2	192.9	325.7	0.77	1066	1776	92	92	249	2.3	8.06	27	1398-04-10	well51	kashan
0.1	-2.14757	15.2896	0.136	0.098		232	11.4	85.2	15.9607		0.051	9.5	102.4	221.2	336.5	0.58	1182	1819	83.9	83.9	260.3	0.32	7.73	24.1	1400-02-07	well51	kashan
0.41	1.77456	26.504	0.046	0.03	4.9	332.1	37.4	177.4	25.5797	0.94	0.017	12.1	192.051	512.5	408.1	0.47	1485	2121	157.6	157.6	597.3	0.33	7.57	22.3	1393-12-25	well4602	kashan
0.35	1.64865	22.8923	0.029	0.01	4.3	286	44.7	133.5	22.1497	0.12	0.016	9.9	155.615	411.3	384.6	0.44	1473	2105	127.7	127.7	519.9	1.83	7.53	25.4	1394-06-24	well4602	kashan
0.34	1.9914	20.8812			4.2	276.5	37.4	113.6	20.0658	0.11	0.006	6.5	188.639	356.9	333.6	0.47	1394	1992	154.8	154.8	440	3.88	7.52	26.5	1395-03-12	well4602	kashan
0.3	0.559483	20.7307	0.084	0.008	4	300	31.6	99.7	20.5	0.14	0.03	10.958	153.544	450.6	296.8	0.91	1402	2003	126	126	380.9	0.71	7.42	29.9	1396-04-13	well4602	kashan
0.35	9.77686	20.1041	0.049	0.036	5.1	293.1	23.9	105.3	16.5231	0.05	0.014	8.94		365.1	309.6	0.8	1416	2023		127.4	362.8	4.54	7.82	26.7	1397-05-23	well4602	kashan
0.2	-0.428597	18.4543	0.054	0.048		222.2	36.9	115.2	18.6132		0.052	9.9		401.8	356.4	0.63	1404	2160		121.6	441.6	0.27	7.74	25	1400-03-26	well4602	kashan
0.33	-0.584732	17.391	0.049	0.02	9.5	138.8	78.7	92.8	17.5956	0.21	0.019	4.7	542.764	224.7	137.1	1.37	852	1217	445.4	445.4	560	0.93	7.03	24	1392-08-26	well84	kashan
0.21	-16.934	12.1449	0.031				38.9	179.2	17.0967	0	0.014	7.2	566.771	176.7	140.6	0.89	884	1263	465.1	465.1	608	0.02	7.05	21	1392-12-20	well84	kashan
0.59	1.4875	16.6152	0.034	0.03	11	150.5	13.7	173.5	16.1282	0.17	0.052	9.3	328.169	311.5	144.4	0.66	936	1337	269.3	269.3	490	0.21	6.69	24.1	1393-01-31	well84	kashan
0.2	6.92044	15.4386	0.038	0.02	8.8	71.7	53.8	153.6	13.44	1.18	0.017	7.7	332.19	185.8	139.6	0.53	956	1366	272.6	272.6	608	0.47	6.8	26.1	1393-05-20	well84	kashan
0.44	-7.82031	11.4086	0.033	0.01			46.5	151.9	13.3443	0.2	0.023	8.2	293.195	184.1	160.4	0.81	740	1057	240.6	240.6	573.7	0.25	7.12	22.2	1393-08-26	well84	kashan
0.57	1.76663	17.1491	0.073	0.01	8.1	139.3	31	166.9	16.5537	0.25	0.031	6.9	477.569	233.4	132.1	0.41	813	1162	391.9	391.9	544.6	0.41		20.2	1393-11-26	well84	kashan
0.22	2.15962	16.8023	0.031	0.01	7.6	120.6	28.9	180	16.0919	0.32	0.028	8.3	444.302	178.7	174.7	0.33	921	1316	364.6	364.6	570.4	0.02	6.91	25.8	1394-07-04	well84	kashan
0.18	4.07771	16.6457	0.02		7.9	122	48	144	15.3413	0.21	0.029	8	425.048	216.4	131.3	0.57	938	1339	348.8	348.8	560	0.16	7.21	25.2	1395-03-03	well84	kashan
0.49	0.334191	14.1142	0.063	0.052	7.7	127.7	32.5	113.9	14.0202	0.16	0.029	8.347	381.666	191.2	128.2	0.53	922	1318	313.2	313.2	420.1	0.72	7.47	28.1	1396-04-18	well84	kashan
0.52	35.7291	14.4258	0.067	0.054	9.1	114.4	16.2	157.9	6.83094	0.3	0.017	8.59		143.2	129.3	1.02	965	1378		321.4	462.5	0.15	7.1	26	1397-05-10	well84	kashan
0.24	32.8276	15.2397		0.05	7.9	129.1	26	145.9	7.70687	0.11	0.062	8.04		180.8	134.1	0.48	946	1351		352.2	473.3	0.07	7.13	27.7	1398-03-19	well84	kashan
0.24	-0.963783	15.1468	0.088	0.096	8.2	130.1	25.1	144.4	15.4416	0.25	0.026	8.8	492.4	169.5	129.3	0.86	859	1322	403.6	403.6	465.4	0.88	7.45	24.1	1399-03-16	well84	kashan
0.51	-0.468822	28.0481	0.047	0.02	17.8	219.6	145.2	122	28.3123	0.26	0.021	8.4	368.505	527.9	393.5	0.72	1429	2041	302.4	302.4	910	0.39	7.33	24	1392-09-06	well8.ka	kashan
0.39	-25.703	13.723	0.04				66.8	164.8	23.2178	0.1	0.024	9.1	421.514	250.3	386.1	1.08	1415	2021	345.9	345.9	686.8	0.18	7.45	22	1392-10-08	well8.ka	kashan
0.85	0.0286888	26.3141	0.024	0.04	13.2	252.4	47.6	222	26.299	0.21	0.015	6	297.948	459.8	414.2	1.05	1700	2429	244.5	244.5	750.7	0.55	7.51	25.5	1393-02-28	well8.ka	kashan
0.44	5.42569	25.7789	0.025	0.04	14.4	262.3	59.5	182.4	23.1255	0.98	0.029	4.8	276.135	387.6	366.8	1.41	1692	2418	226.6	226.6	704	0.36	7.62	26.3	1393-06-06	well8.ka	kashan
1.73	-20.9775	17.0278	0.015				79.5	210.1	26.0683	0.65	0.014	6.1	242.867	415.6	471.1	0.51	1715	2450	199.3	199.3	856.5	0.79	7.68	21.8	1393-09-15	well8.ka	kashan
1.43	0.19641	29.0749	0.131	0.03	13.2	279.4	71.5	214.3	28.9609	0.41	0.019	9.4	367.773	524.5	418	1.09	1558	2226	301.8	301.8	830.1	0.72	7.68	20.1	1393-11-28	well8.ka	kashan
0.58	-2.86328	25.4553	0.031	0.04	14.3	272.2	53.7	176.9	26.956	0.37	0.018	4.7	334.384	447.4	425.7	1.23	1546	2209	274.4	274.4	663.3	0.34	7.42	26.1	1394-02-24	well8.ka	kashan
0.79	5.40294	25.7342	0.037		14.3	277	13.4	244.8	23.096	0.11	0.034	13.9	321.467	262.6	429.2	0.47	1680	2400	263.8	263.8	668	0.72	7.53	26.6	1395-03-05	well8.ka	kashan
1.15	19.6374	27.1858	0.042	0.004	13.6	280.6	57.6	198.2	18.2612	0.08	0.026	26.297	332.922		437.4	0.75	1745	2493		273.2	735.7	0.74	7.28	19.4	1396-11-29	well8.ka	kashan
0.85	-0.111607	26.8482		0.008	13.2	278.6	70.4	172.3	26.9082	0.06	0.036	27.801	313.668	418.6	445.3	0.76	1802	2574	257.4	257.4	724.3	0.45	7.36	24.1	1396-12-24	well8.ka	kashan
1.92	1.59142	28.3412	0.065	0.024	13.6	286.3	64	205.8	27.4533	0.09	0.028	27.79	286.615	474.2	439.3	0.75	1738	2483	235.2	235.2	781.5	0.93	7.92	24.1	1397-01-29	well8.ka	kashan
2.16	-1.47636	25.4162	0.103	0.042	10.4	247.9	64.7	181.1	26.1779	0.18	0.012	29.19	302.2	393.4	443.8	0.74	1872	2674		247.7	722.6	0.19	7.71	25.4	1397-06-26	well8.ka	kashan
0.46	3.22618	26.6177		0.076	13.9	272	61.2	188.2	24.9539	0.28	0.035	32.54	307.4	343.1	432.3	0.83	1560	2600	252	252	725.5	0.11	7.33	25	1398-04-05	well8.ka	kashan
0.95	0.977352	28.8374	0.065	0.094	13.3	300	58	213.8	28.2791	0.34	0.051	35.1	317.2	469.1	450.7	0.425	1749	2690	260	260	776.2	0.48	7.28	23	1399-10-23	well8.ka	kashan
0.78	0.116326	24.3997	0.037	0.09	7.6	298.3	31.2	173.5	24.343	0.14	0.026	10	209.599	531.4	342	0.58	1609	2298	172	172	562.2	0.34	7.64	24.1	1393-02-06	well36	kashan
0.52	1.42844	24.5189	0.056	0.04	6.2	197.5	50.9	232	23.8283	0.44	0.022	12.7	238.602	486.2	338.2	0.68	1769	2528	195.8	195.8	792	0.25	7.66	26.2	1393-05-13	well36	kashan
0.8	3.07635	27.7133	0.062	0.01	5.2	265	64	216.1	26.0591	0.94	0.024	20.1	256.028	553.8	352.9	0.45	1374	1962	210.1	210.1	803.7	0.61	7.68	23.1	1393-11-29	well36	kashan
0.63	5.19646	26.798	0.024	0.05	5.3	252.5	54.3	224.6	24.1505	0.3	0.017	18.8	264.68	452	356.2	0.78	1593	2276	217.2	217.2	772.2	0.67		28.1	1394-06-09	well36	kashan
0.73	3.27502	24.6946	0.028		5.2	235.3	52.8	200	23.1284	0.28	0.015	11.7	182.059	519.7	322.4	0.61	1511	2159	149.4	149.4	720	0.27	7.28	23.7	1395-02-21	well36	kashan
0.37	0.284708	19.1796	0.028	0.048	4.5	230	24.5	141.1	19.0707	0.08	0.009	22.205	209.599	376.6	262.6	0.5	1321	1888		172	454.7	0.59	7.8	25	1396-06-23	well36	kashan
0.76	3.23806	21.712	0.143	0.062	5.2	215.2	43.9	172.3	20.35	0.17	0.018	25.83	120.8	402.3	338	0.71	1591	2273		99	613.7	0.38	7.81	29.4	1397-04-12	well36	kashan
0.62	0.421785	22.4984	0.054	0.076	7.2	220	41.6	186.7	22.3095	0.38	0.042	23.76	184.5	455.7	332.7	0.32	1450	2230	151.2	151.2	640	0.16	7.56	23.5	1398-10-23	well36	kashan
0.64	-1.27561	21.0566	0.088	0.092		207.7	38.8	176.8	21.6008		0.019	23.3	180.4	444.6	318	0.78	1430	2200	147.9	147.9	603.9	0.67	7.64	23	1400-09-20	well36	kashan
0.41	0.647026	17.5148	0.032	0.012	10	199	32.3	119.1	17.2896	0.123	0.033	6.883	422.001	239.5	185	1.01	1016	1452	346.3	346.3	432.5	0.42	7.67	19.6	1395-12-24	well4202	kashan
0.52	0.0417247	18.1684	0.021	0.084	10	218.1	26.3	125.4	18.1532	0.15	0.018	6.676	443.57	221.9	216.9	0.62	1118	1597		364	423.4	0.61	7.38	29.4	1396-06-02	well4202	kashan
0.34	3.12305	17.0323	0.016	0.056	10.4	198.1	56	70.9	16.0007	0.19	0.047	7.68	419.2	164	197.2	0.43	1153	1647		343.6	410.5	0.57	7.31	25	1397-06-06	well4202	kashan
0.3	3.70624	16.5885		0.052	9.5	192	32.9	105.9	15.4029	0.21	0.045	8.83	419.7	143.2	188.3	1.55	955	1592	344	344	402	0.07	7.3	25	1398-04-05	well4202	kashan
0.17	1.05819	20.7393	0.044	0.014	3.3	312	29.9	92.6	20.305	0.06	0.022	7.474	161.221	281.3	412.9	0.68	1465	2093	132.3	132.3	356	0.89	7.91	26.9	1396-04-10	well15.ka	kashan
0.75	-67.2671	32.9284	0.118	0.064	4	447.5	15.9	241.4	168.266	0.06	0.014	19.845	217.398	674.1	5328.8	0.52	2258	3225	178.4	178.4	669.8	4.24	7.18	24.2	1396-07-15	well15.ka	kashan
0.49	2.68881	19.7672	0.033	0.028	3.5	310.4	23.6	84.8	18.732	0.19	0.017	7.78	146.2	170.4	447.7	0.52	1549	2213		119.9	310.2	0.11	8.05	24.2	1397-06-26	well15.ka	kashan
0.15	2.24363	20.063	0.038	0.086		313.3	24.6	88.3	19.1825	0.29	0.045	7.75	144.7	196.9	445.5	0.18	1533	2190	118.6	118.6	323.2	0.1	7.89	27	1397-11-01	well15.ka	kashan
0.19	3.76333	20.1307		0.082	3.5	310	26.4	87.8	18.6704	0.16	0.024	8.91	150.1	150.1	457.3	0.69	1314	2190	123	123	329.4	0.05	7.99	27	1398-04-11	well15.ka	kashan
0.16	0.758797	20.3494	0.039	0.084		320	24.6	88.2	20.0429		0.043	7.75	135.2	240.1	450	0.16	1421	2186	110.8	110.8	322.8	0.11	7.91	23	1400-12-23	well15.ka	kashan
0.32	-0.45961	14.288	0.036	0.05	8.1	83.9	33.7	153.4	14.42	0.62	0.016	7.4	234.702	263.3	174.2	0.73	1137	1624	192.6	192.6	522.2	0.4	7.32	25.8	1393-03-28	well50	kashan
0.38	4.70456	16.4942	0.026	0.02	7.7	122	33.6	164.8	15.012	0.38	0.019	8.2	346.326	208.8	170	0.93	1077	1539	284.2	284.2	552	0.14	7.52	26.4	1393-06-10	well50	kashan
0.49	-8.88573	12.9471	0.052	0.04			52.5	172.8	15.4723	0.68	0.031	10.1	255.784	243.4	212.1	0.85	907	1295	209.9	209.9	648	0.22	7.68	22.6	1393-10-07	well50	kashan
0.47	2.40967	16.9107	0.064	0.02	7.2	134	27	173.8	16.1149	0.33	0.019	7.5	388.977	201.4	191.3	0.36	1036	1480	319.2	319.2	547.1	0.014	7.6	25.4	1394-06-24	well50	kashan
0.22	4.31935	18.8082	0.3		8	156.7	42.2	166.4	17.2507	0.12	0.008	7.8	439.671	211.2	194	0.87	1134	1619	360.8	360.8	592	0.34	7.22	25.4	1395-03-03	well50	kashan
0.66	-0.620317	16.51		0.012	8.1	146.2	33.2	144.5	16.7161	0.06	0.024	9.723	406.038	218.3	188.9	0.55	1037	1481	333.2	333.2	499.2	0.26	7.71	22.2	1396-12-14	well50	kashan
	-4.72416	15.904		0.094	7.2	150.5	30.6	133.3	17.4812	0.24	0.047	12.12	373.3	92.4	325.8	0.86	847	1411	306	306	460.8	0.19	7.31	26.6	1398-04-31	well50	kashan
0.94	-0.427182	33.4383	0.052	0.13	6.1	529	15.9	179.5	33.7252	0.33	0.015	4.3	297.948	945.4	321.6	0.13	2490	3557	244.5	244.5	514.1	0.89	7.69	25.5	1393-03-24	well40	kashan
0.11	6.38598	33.4797	0.021	0.01	6.5	373.6	25.9	299.2	29.4604	0.32	0.025	3.9	224.588	416.5	603	0.47	2627	3752	184.3	184.3	856	0.55	7.66	26.3	1393-06-10	well40	kashan
1.04	-35.491	18.3434	0.013	0.02			51.4	282.8	38.5275	0.38	0.029	10.8	160.368	748.7	712.7	0.38	2322	3317	131.6	131.6	921.1	0.28	7.68	22.2	1393-09-04	well40	kashan
1.35	5.75128	43.6556	0.049	0.03	5.7	546.6	70.4	279.3	38.9071	0.21	0.017	19.4	172.31	866.8	627	0.56	2365	3379	141.4	141.4	988.2	0.44	7.58	23.2	1393-11-29	well40	kashan
1.13	6.55483	39.7085	0.042	0.03	5.4	498.2	94.5	202.8	34.8231	0.16	0.019	22.8	153.544	655.5	646.5	0.93	2658	3797	126	126	900.9	0.49		28.1	1394-06-09	well40	kashan
1.09	3.71035	36.7604	0.103		5.3	414.1	83.5	235.2	34.1301	0.29	0.015	24.5	141.845	766.9	546.7	0.23	2453	3504	116.4	116.4	936	0.4	7.49	23.8	1395-02-21	well40	kashan
0.95	3.50839	37.6208	0.126	0.03	6.1	506.1	45	235.3	35.0705	0.12	0.022	30.18		738.8	679	0.83	2615	3735		80.4	775.8	1.41	7.7	26.2	1397-09-24	well40	kashan
0.34	3.0086	36.7756		0.058	5.4	465.3	49.4	247.1	34.6274	0.12	0.032	34.58	114.7	671.2	644.1	0.79	2226	3710	94	94	823.5	2	7.61	27	1398-04-18	well40	kashan
0.29	-0.516503	34.9453	0.213	0.112		419.2	52.6	247.9	35.3081		0.041	31.4	115.7	706.8	643.9	0.48	2405	3700	94.8	94.8	838.7	0.33	7.6	24	1400-09-20	well40	kashan
0.02	-0.37668	23.2019	0.04	0.015	4.8	336.8	26	126	23.3774		0.002	7.7	137.458	300	521.7	0.72	1769	2527	112.8	112.8	424.2	0.2	7.6	24	1392-01-21	well53	kashan
0.25	-1.07363	25.4027		0.01	5.3	311	43.2	164	25.9541	1.44	0.007	16.6	163.78	379.4	531.1	1.44	1594	2277	134.4	134.4	590	0.43	7.76	25.8	1392-07-29	well53	kashan
0.29	-28.7247	16.315	0.054				114.9	137.4	29.4653	0.39	0.026	7.2	274.916	423.5	566.3	0.74	1409	2013	225.6	225.6	816.1	0.41	7.63	22	1392-11-09	well53	kashan
0.36	-1.53929	21.3023	0.039	0.08	5.8	220.7	33.2	176.7	21.9684	0.5	0.022	6.7	145.866	344.9	433.2	1	1769	2527	119.7	119.7	578.3	0.84	7.48	25.3	1393-02-17	well53	kashan
0.25	4.30553	27.3006	0.04	0.02	5.3	340.9	45.1	172.8	25.0468	0.32	0.016	6.2	257.368	278.8	527.8	0.48	1747	2496	211.2	211.2	620	0.31	7.57	26.2	1393-05-27	well53	kashan
0.4	-25.4106	15.0135	0.002	0.06			79.5	169.7	25.2429	0.25	0.023	8.1	142.089	278.4	601.1	0.43	1743	2490	116.6	116.6	755.5	0.57	7.68	21.2	1393-09-20	well53	kashan
0.43	0.462399	21.6513	0.028	0.03	5.1	163.9	69.4	173.9	21.452	0.42	0.027	10.9	182.181	353.3	386.4	0.4	1558	2226	149.5	149.5	720.3	0.77	7.61	22.3	1393-11-30	well53	kashan
0.35	1.2608	25.6711	0.044		5	326	31.7	175.4	25.0318	0.27	0.026	6.7	161.708	276.3	583.8	0.83	1755	2508	132.7	132.7	570.4	0.01	7.41	25.4	1394-06-24	well53	kashan
0.48	1.43469	25.8059	0.027		5	314.7	56.9	146.4	25.0759	0.09	0.01	10.1	170.36	283.6	573.2	0.84	1701	2430	139.8	139.8	603.2	0.56	7.18	28.2	1395-03-16	well53	kashan
0.24	-1.50207	23.1765			5.4	350	17.4	127.9	23.8833	0.19	0.014	1.7	99.316	208.1	633	0.63	1773	2534	81.5	81.5	392.2	0.87	7.71	21.6	1395-08-05	well53	kashan
0.15	-0.292875	17.796	0.014	0.228	4.1	276.2	21.4	78.3	17.9005	0.1	0.009	12.439	131.609	286.5	338.9	0.28	1241	1773	108	108	284.8	0.71	7.74	28.1	1396-04-19	well53	kashan
0.25	-0.97708	24.1848	0.178	0.168		324.7	36	142	24.6621		0.037	13	121.9	222.3	631.3	0.33	1742	2680	99.9	99.9	504.8	1.5	7.79	24.1	1400-02-07	well53	kashan
0.32	-0.499726	19.9233	0.04	0.02	11.3	159.2	79.7	123.2	20.1234	0.47	0.029	5	645.736	250.2	148.7	0.78	962	1374	529.9	529.9	640	0.75	6.7	24	1392-08-26	well86	kashan
0.01	-22.8921	12.1826	0.025				31.6	192	19.4162	0	0.005	4.1	686.072	183.2	150.5	0.89	1227	1752	563	563	610	0.06	6.64	21	1392-12-20	well86	kashan
0.98	1.24982	18.5516	0.056	0.09	9.9	147.8	31.2	186.3	18.0937	0.19	0.024	9	419.32	256.3	201.4	1	1095	1565	344.1	344.1	594.4	0.28	6.52	24.5	1393-01-31	well86	kashan
0.28	5.11738	18.651	0.04		11.1	122	44.2	188.8	16.8351	1.08	0.013	4.8	491.34	196.9	161	0.57	1159	1656	403.2	403.2	656	0.26	6.91	26.1	1393-05-20	well86	kashan
0.42	-2.42008	18.6801	0.032	0.04	10.1	150.5	21.3	202.8	19.6067	0.08	0.017	6.6	573.229	235.9	183	0.56	965	1378	470.4	470.4	594.7	0.52	6.83	27.9	1394-02-20	well86	kashan
0.3	1.61416	19.762	0.033	0.01	9.7	125.8	57.7	186.2	19.1341	0.34	0.017	8.1	567.136	204.4	192.3	0.34	1067	1524	465.4	465.4	706.2	0.02	6.8	26.3	1394-07-04	well86	kashan
0.85	2.32691	19.843	0.027		11.2	141.2	37.9	206.3	18.9405	0.4	0.034	3.2	605.4	183.8	180.2	0.84	1123	1604	496.8	496.8	673.9	0.28	3.86	28.2	1395-03-16	well86	kashan
1.11	1.70073	16.7092			9.4	118.6	27.8	180.8	16.1503	0.12	0.022	4.4	472.329	192.4	152.8	0.35	1101	1573	387.6	387.6	568	0.02	7.03	24.8	1395-04-31	well86	kashan
0.7	1.46542	16.6025	0.051	0.144	10.1	147.5	25.6	156.6	16.123	0.14	0.016	7.841	482.566	201	137.4	0.43	1091	1558	396	396	498.4	0.84	7.13	27.8	1396-04-18	well86	kashan
0.81	38.9913	17.0574	0.055	0.03	11.1	128.9	16.2	197	7.48717	0.31	0.032	8.09		149	148.9	0.83	1149	1641		441	560.2	0.07	6.85	26	1397-05-10	well86	kashan
0.24	33.9164	15.0205		0.052	8.1	119.4	28.4	145.9	7.41214	0.19	0.024	8.05		165.2	135.1	0.48	946	1377		366.2	483.1	0.06	7.15	27.9	1398-03-19	well86	kashan
0.81	4.43429	18.6509	0.055	0.02		160	17	206.2	17.067		0.031	8.09	522	199.8	148.1	0.83	1067	1641	427.8	427.8	586.5	0.1	6.87	23	1400-12-08	well86	kashan
0.46	1.56106	21.1238	0.043	0.11	13.2	210.3	56.1	140.6	20.4744	0.92	0.016	8.6	319.029	321.5	294.5	1.46	1358	1940	261.8	261.8	582.3	0.05	7.09	24.2	1393-02-01	well3.ka	kashan
0.51	-1.59973	21.1391	0.057	0.06	11.6	251.5	50	115.9	21.8264	0.27	0.016	9.1	372.648	335.4	302.3	1.01	1238	1769	305.8	305.8	495.6	0.6	7.61	26.7	1394-02-23	well3.ka	kashan
4.04	-3.39036	48.963	0.06	0.02	6.6	535.7	22.2	474.2	52.3995	0.46	0.024	13.6	152.812	677.7	1258.6	0.9	2914	4162	125.4	125.4	1277	0.52	7.51	26.5	1394-02-29	well3.ka	kashan
0.87	10.0206	21.5395	0.103		11.1	250	5.8	198.4	17.6159	0.3	0.014	3.4	231.656	271.2	286.1	0.72	1359	1942	190.1	190.1	520	0.64	7.12	25.7	1395-03-08	well3.ka	kashan
0.75	-0.249276	22.5173	0.203	0.022	10.6	270	40.8	143	22.6298	0.13	0.021	1.47	468.186	318.8	292.1	0.98	1285	1836	384.2	384.2	527.6	1.18	7.09	23.6	1396-02-25	well3.ka	kashan
0.91	-1.71443	20.1873	0.124	0.044	10.9	227.5	38.4	137.2	20.8915	0.12	0.039	10.816	382.153	315.9	278	0.58	1361	1945	313.6	313.6	503.2	0.93	7.55	24.1	1397-02-02	well3.ka	kashan
									0.168387			10.44													1397-04-05	well3.ka	kashan
									0.175968			10.91													1397-04-26	well3.ka	kashan
									0.165			10.23													1397-05-07	well3.ka	kashan
									0.174839			10.84													1397-06-06	well3.ka	kashan
0.53	-5.31303	19.0095	0.029	0.05	8.5	96.9	40.3	225.6	21.1428	0.34	0.027	9.4	285.396	329	334.6	0.27	1511	2159	234.2	234.2	732	0.66	7.53	25.8	1393-06-30	well41	kashan
1.09	-26.6117	12.8618	0.044	0.01			37.9	195.2	22.1896	0.47	0.023	6.6	243.842	371.2	365.1	0.84	1318	1883	200.1	200.1	644	0.68	7.72	22.6	1393-10-07	well41	kashan
0.69	1.39471	22.7204	0.022	0.02	11	266	22.3	181	22.0954	0.18	0.045	6.7	429.435	287.1	317.1	0.39	1487	2125	352.4	352.4	545.4	0.75	7.36	30.9	1394-05-22	well41	kashan
0.66	-1.56555	22.2087			12	251	41.3	152	22.9151	0.18	0.016	6	359.731	291.3	383.4	0.7	1483	2118	295.2	295.2	552	0.41	7.39	26.1	1395-03-11	well41	kashan
0.8	1.46976	23.0445	0.061	0.046	11.7	261.2	41.2	160.1	22.3769	0.07	0.025	11.863	386.052	288.8	347.9	0.56	1444	2063		316.8	571.8	0.71	7.54	20.1	1396-11-30	well41	kashan
1.1	-0.840307	22.5885		0.006	11.4	266.7	41.5	145.9	22.9714	0.12	0.027	11.917	382.153	332.1	339.9	0.18	1444	2063	313.6	313.6	537.6	0.91	7.86	21.8	1396-12-20	well41	kashan
0.92	2.97609	22.1416	0.077	0.188	11.4	237.3	52.1	144.9	20.8618	0.08	0.022	11.424	382.153	231	340.4		1444	2063	313.6	313.6	579.4	0.45	7.69	25	1397-02-03	well41	kashan
0.95	1.91844	21.875	0.069	0.038	11	255	47.4	132.2	21.0515	0.1	0.028	11.454	363.021	265.1	331.2	0.98	1472	2103	297.9	297.9	528.2	0.45	7.6	25.6	1397-02-31	well41	kashan
0.34	3.14296	22.0654		0.086	11.6	258.3	44.7	137.3	20.7206	0.3	0.048	13.07	395.3	190.6	355.4	0.52	1302	2170	324	324	529.4	0.11	7.37	25	1398-04-05	well41	kashan
0.43	-4.56479	21.5573	0.025	0.096	10.6	243.5	44.4	141	23.6195	0.51	0.046	11.9	419.3	315.4	352.6	0.49	1398	2150	343.7	343.7	537.7	1.69	7.23	26.5	1399-02-22	well41	kashan
0.3	1.92451	18.9025	0.027		10.5	157	14.4	212.8	18.1887	0.13	0.041	9.7	354.613	218.5	270.4	0.74	1219	1742	291	291	592	0.92	7.1	25.4	1395-03-08	well2302	kashan
0.85	-0.0219622	18.186	0.033	0.028	10.3	160	39.2	155	18.194	0.24	0.026	22.472	391.536	193.5	260.4	0.62	1185	1692	321.3	321.3	550.8	0.76	7.13	28.2	1396-06-13	well2302	kashan
0.52	-0.389318	18.2929	0.038	0.054	10.1	166.7	36.4	156	18.4359	0.32	0.02	25.31	346.5	211.6	279.4	0.98	1149	1767	284	284	541.6	0.1	7.16	25.5	1398-06-20	well2302	kashan
0.65	1.22355	19.7831	0.148	0.098		139.2	61.5	173.5	19.3049		0.037	24.3	372.9	244.7	271.9	0.69	1180	1816	305.7	305.7	690.2	0.51	7.3	24.1	1400-02-07	well2302	kashan
0.44	-6.79504	19.2425	0.35	0.08	9.8	202.6	6.9	192.3	22.0482	5.11	0.018	10.2	600.282	222.4	255.4	0.94	1341	1915	492.6	492.6	509	0.16	7.01	29.9	1392-05-29	well11.ka	kashan
0.57	-4.52482	17.1558	0.057	0.02	9.3	78	60.5	171.2	18.7819	0.29	0.023	6.3	355.587	300.1	232.6	0.64	1302	1860	291.8	291.8	680	0.4	7.58	26.1	1393-06-30	well11.ka	kashan
0.51	-2.79326	18.1609	0.021	0.03	9.8	200	43.5	112.8	19.2046	0.49	0.022	10.3	277.11	356.8	248.8	0.65	1062	1517	227.4	227.4	461.3	0.86	7.72	26.3	1394-01-26	well11.ka	kashan
1.51	1.99571	18.7928	0.039		11.2	187	9.6	192	18.0574	0.09	0.029	8.2	383.006	216.8	250.8	1.07	1245	1779	314.3	314.3	520	0.41	7.57	26.1	1395-03-05	well11.ka	kashan
0.71	-0.386028	18.4538	0.03	0.07	10.3	217.3	30.1	125.4	18.5968	0.15	0.013	10.995	414.324	264.4	215	1.04	1196	1708	340	340	439	0.91	7.42	27.4	1396-05-28	well11.ka	kashan
0.39	3.91475	28.2089	0.081	0.058	5.2	367.3	48	163.2	26.0835	0.071	0.036	7.248	125.516	332	601.4	0.56	1738	2483	103	103	607.9	0.51	7.77	19.3	1395-12-24	well1302	kashan
0.81	7.11469	32.2852	0.025	0.028	5	435.3	64.6	158.4	27.9963	0.15	0.031	13.25		368.5	711.6	0.6	2166	3094		84	665	0.39	7.7	26.2	1396-03-30	well1302	kashan
2.09	3.79851	31.0379	0.073	0.07	5.1	435.4	47.2	161.9	28.7662	0.33	0.022	11.99	117	292.3	727.8	0.54	2222	3174		95.9	601.2	0.12	7.91	23.1	1397-06-26	well1302	kashan
0.42	-2.89327	27.0101		0.094	5	340	49.4	160.8	28.6196	0.17	0.043	14.37	117.1	260.5	744.5	0.71	1878	3130	96	96	607.8	0.08	7.8	27.4	1398-04-11	well1302	kashan
0.67	-1.23251	28.7767	0.075	0.078	4.9	385.1	43.7	166.3	29.4949	0.27	0.035	11.9	122	300.8	744.6	0.52	2028	3120	100	100	598	0.11	7.89	23	1399-08-20	well1302	kashan
0.01	-0.229782	15.7746	0.036	0.005	3.5	247.4	16.7	71.1	15.8473		0.02	8	183.277	284.8	239.6	0.49	1198	1712	150.4	150.4	246.4	0.2	7.71	24	1392-01-21	well4302	kashan
0.05	-47.1393	6.55354	0.028				28.2	84.8	18.242	0.14	0.03	8.3	318.176	265.9	259.4	0.67	981	1402	261.1	261.1	328	0.51	7.98	22	1392-12-17	well4302	kashan
0.4	2.29011	18.9675	0.016	0.03	6.2	275	31.7	84.9	18.1182	0.22	0.015	5.8	135.386	346.9	302.4	0.87	1182	1689	111.1	111.1	342.7	0.94	7.51	25.6	1393-03-20	well4302	kashan
0.21	7.97543	19.5893	0.021	0.01	3.8	298.1	29.8	81.6	16.6955	0.23	0.022	8.6	257.368	278	230.8	0.62	1143	1633	211.2	211.2	328	0.41	7.51	26.6	1393-06-10	well4302	kashan
0.06	1.33706	18.8242	0.031	0.01	8.9	78	58.6	208	18.3274	0.52	0.012	5.7	327.56	203.2	304.2	0.74	1302	1860	268.8	268.8	764	0.44	7.63	25.9	1393-06-30	well4302	kashan
0.18	-3.9253	15.2731	0.033	0.01	4.1	243.7	14.8	67.1	16.5211	0.29	0.019	8.1	162.439	306.1	259.1	0.7	952	1360	133.3	133.3	228.7	0.32	7.68	29.3	1394-01-25	well4302	kashan
0.21	5.16896	17.7914	0.039		3.7	238.5	25.9	104	16.0426	0.17	0.017	9.2	146.598	277.2	272.4	0.58	1105	1578	120.3	120.3	368	0.39	7.62	24	1395-02-22	well4302	kashan
0.12	-0.706522	16.4896	0.013	0.072	3.5	265.7	16	70.6	16.7243	0.12	0.016	13.34	219.348	304.2	232.1	0.56	1066	1523	180	180	243	0.97	7.71	28.7	1396-06-02	well4302	kashan
0.13	13.0578	14.7218	0.025	0.038	3.6	233.3	15.2	64.7	11.3212	0.15	0.06	12.2		213.1	235.2	0.89	1119	1859		135.2	225	0.54	7.93	25.4	1397-09-26	well4302	kashan
0.27	1.98554	13.9472	0.031	0.076	3.8	209.5	15.8	68.8	13.4042	0.36	0.033	12.3	187	170.1	232	0.82	1006	1547	153.3	153.3	238	0.09	7.67	23.9	1398-11-30	well4302	kashan
0.11	0.0206211	12.9418	0.027	0.068	3.5	188.3	12.4	72.9	12.9364	0.31	0.037	11.4	183	161.1	225.4	0.58	975	1500	150	150	233.6	1.34	8.04	23	1399-08-20	well4302	kashan
0.23	12.0634	23.4581	0.044	0.025	7.5	310.5	1	193.9	18.4077	3.96	0.017	8.9	604.791	141.3	186.1	0.68	1170	1671	496.3	496.3	488.8	0.74	6.65	27.5	1392-05-27	well25.ka	kashan
0.31	-0.182221	14.4627	0.028	0.03	7.8	103.2	30.7	145.2	14.5156	0.58	0.014	6.9	261.755	251.8	170.3	0.94	1097	1567	214.8	214.8	489.6	0.52	7.39	25.5	1393-03-28	well25.ka	kashan
0.36	7.80824	17.8358	0.027	0.04	7.5	112.6	39.4	190.4	15.2522	0.33	0.012	6.1	332.19	209.2	187.9	0.82	1072	1531	272.6	272.6	640	0.52	7.46	26.4	1393-06-10	well25.ka	kashan
0.65	-2.66992	14.7084	0.059	0.01			71	177.6	15.5154	0.67	0.026	4.9	267.848	242.4	210.1	0.98	926	1323	219.8	219.8	736	0.37	7.57	22.3	1393-10-07	well25.ka	kashan
0.32	1.05268	17.7758	0.021	0.01	7.1	154.8	33	163.2	17.4055	0.1	0.013	8.6	446.861	211.2	195.6	0.48	1048	1497	366.7	366.7	545.4	0.34	7.25	30.6	1394-05-22	well25.ka	kashan
0.48	-0.543712	16.4668	0.048		8	151.9	6.7	182.4	16.6469	0.12	0.011	6.7	392.389	208.2	203.8	0.39	1107	1581	322	322	484	0.91	7.91	26.1	1395-02-29	well25.ka	kashan
0.66	0.8021	16.278	0.029	0.02	7.7	140	27.4	155	16.0189	0.12	0.022	10.043	428.338	183.1	177	0.53	1044	1492	351.5	351.5	501.8	0.69	7.05	28.2	1396-06-13	well25.ka	kashan
0.62	29.5816	16.3981	0.056	0.142	7.4	140.4	34.8	144.9	8.91122	0.16	0.018	10.342		157.2	192.8	0.52	1070	1528		356.4	507	0.45	7.33	24.5	1397-02-30	well25.ka	kashan
	4.83558	14.3337		0.068	6.9	118.9	25.9	137.3	13.0114	0.18	0.049	12.54	388	83.1	165.7	0.75	842	1404	388	318	451	0.17	7.22	24.8	1398-04-30	well25.ka	kashan
0.05	0.805992	24.5169	0.04	0.044	4.9	347.4	35.3	127.7	24.1248		0.001	8.6	121.373	280.1	572.2	0.46	1826	2608	99.6	99.6	464.6	0.16	7.64	24	1392-01-21	well5302	kashan
0.36	-0.042966	25.2051		0.02	5.2	311	38.4	168	25.2267	0.82	0.009	4.9	152.081	299.6	579.4	0.9	1264	1806	124.8	124.8	580	0.45	7.8	25.9	1392-07-29	well5302	kashan
0.78	-37.2926	12.4322	0.034				55	158.4	27.2192	0.84	0.035	6.4	197.048	334.9	598	0.34	1426	2038	161.7	161.7	622.2	0.78	7.57	21	1392-11-09	well5302	kashan
0.43	1.02881	28.5931	0.038	0.07	6	266.5	91.7	186.3	28.0107	1.39	0.02	5.5	246.157	334.9	596.6	0.79	1757	2510	202	202	843.4	0.55	7.47	25.2	1393-02-17	well5302	kashan
0.39	5.73846	28.5755	0.045	0.03	5.6	340.9	63.4	168	25.4739	1.31	0.025	6.4	238.602	274.2	556.4	0.27	1808	2583	195.8	195.8	684	0.3	7.59	26.3	1393-05-27	well5302	kashan
0.45	-23.5372	17.2916	0.007	0.01			55.3	255.3	27.9371	0.43	0.019	5.5	155.737	267.4	698.5	0.21	1813	2590	127.8	127.8	868.6	0.25	7.59	21.5	1393-09-20	well5302	kashan
0.46	-0.0240994	26.7103	0.046	0.06	5.8	338.4	51.2	152.8	26.7232	0.19	0.011	13.6	187.055	301.6	607.3	0.41	1577	2253	153.5	153.5	592.9	0.55	7.56	21.4	1393-11-30	well5302	kashan
0.44	0.557134	26.3431	0.037	0.06	5.3	321.6	48.5	164.8	26.0512	0.1	0.031	10.9	177.916	295.2	595.1	0.43	1762	2518	146	146	601.9	0.31	7.68	27.2	1394-06-03	well5302	kashan
0.54	0.470539	25.7725			5.2	348	40.3	144	25.5311	0.12	0.027	6.5	144.77	236.5	641.5	0.56	1764	2520	118.8	118.8	528	1.5	7.49	27.3	1395-03-12	well5302	kashan
0.21	1.35376	18.9152	0.048	0.066	4.3	284	22.2	92.6	18.4099	0.12	0.029	20.199	153.544	299.8	329.7	0.4	1339	1913	126	126	324	0.69	7.75	28.2	1396-04-19	well5302	kashan
0.31	2.54097	24.607		0.076	5.3	340	32	141.2	23.3874	0.25	0.019	15.36	122	161.1	629.2	0.55	1560	2600	100	100	486.3	0.29	7.89	27	1398-04-10	well5302	kashan
0.31	0.231435	22.7734	0.047	0.122	5.2	291.1	34.1	143.6	22.6682	0.34	0.018	13.64	146.3	147.7	600.9	0.26	1658	2550	119.9	119.9	500.9	3.29	7.59	24.1	1399-03-20	well5302	kashan
0.05	-0.169023	35.3975	0.089	0.08	6.1	415.8	61.4	242.4	35.5174		0.009	26.6	215.327	749.3	564.3	0.77	2339	3342	176.7	176.7	858.5	0.28	7.4	24	1392-01-21	well27.ka	kashan
0.44	2.73975	23.0627	0.033	0.01	4.5	297.5	12.8	179.4	21.8326	3.42	0.016	16.5	256.637	271.4	409.9	0.74	1712	2445	210.6	210.6	501	0.15	6.88	28.7	1392-06-13	well27.ka	kashan
0.25	6.28351	34.3154	0.031	0.02	6.2	387.2	14.4	323.2	30.258	0.47	0.048	11.9	360.34	474.5	504	0.92	1714	2449	295.7	295.7	868	1.6	7.53	24	1392-09-05	well27.ka	kashan
0.11	-40.0185	13.1023	0.038				51.5	177.6	30.5856		0.018	14.5	353.028	589.7	433.6	1.08	1569	2241	289.7	289.7	656	0.12	2.75	21	1392-12-11	well27.ka	kashan
0.19	2.54967	33.3645	0.164	0.39	8.2	366	39.4	280	31.7054	0.76	0.029	8.5	247.985	574.9	547.5	1.25	2445	3493	203.5	203.5	864	0.47	7.74	25.2	1393-04-29	well27.ka	kashan
0.56	-2.31274	25.9309	0.036	0.01	5.3	320	46.3	161.6	27.1587	0.49	0.023	11.5	171.944	561.8	440.1	0.53	1645	2350	141.1	141.1	594.7	0.37	7.72	26.2	1394-01-26	well27.ka	kashan
0.5	1.50329	24.8345	0.039		5	297	36.5	176	24.0989	0.08	0.035	32.8	208.015	385.6	429.2	0.42	1103	1576	170.7	170.7	592	0.65	7.81	25.9	1395-02-29	well27.ka	kashan
0.54	-1.02407	24.402	0.083	0.028	5	330	37.6	136.7	24.9069	0.12	0.033	48.338	166.704	480	403	0.55	1598	2283	136.8	136.8	498.4	0.68	7.5	27.1	1396-04-12	well27.ka	kashan
1.03	6.24559	31.5619	0.111	0.039	6	352.2	65	215.1	27.8512	0.11	0.054	53.995		595.6	515.4	0.69	1998	2854	172.5	172.5	808.8	0.63	7.55	24.1	1397-02-02	well27.ka	kashan
									0.872694			54.107													1397-02-05	well27.ka	kashan
0.49	-24.9451	12.6134	0.01	0.03			57.2	158.4	20.9978	0.81	0.028	10.2	105.409	362.1	408.2	0.49	1505	2150	86.5	86.5	634.3	0.47	7.68	21.2	1393-09-20	well2602	kashan
0.4	0.575817	22.9229	0.052	0.08	4.5	312.5	36.3	124.7	22.6604	0.18	0.025	8.2	167.436	433.4	380.5	0.4	1386	1980	137.4	137.4	461.2	0.34	7.62	23.2	1393-11-20	well2602	kashan
0.35	1.43652	21.7466	0.052	0.02	4.3	294.2	36.8	116.4	21.1307	0.29	0.017	10.3	203.872	351.3	364.4	0.39	1516	2165	167.3	167.3	444.4	0.37	7.83	31.2	1394-05-22	well2602	kashan
0.37	1.39316	20.3941	0.074	0.008	4.4	288.7	19.6	122.4	19.8337	0.068	0.017	12.341	155.859	343.6	350.5	0.7	1328	1898	127.9	127.9	387.6	2.29	7.43	18.8	1395-12-22	well2602	kashan
0.36	3.40392	21.653	0.032	0.122	4.1	290	31.3	127.3	20.2274	0.08	0.019	14.5	161.221	316.5	380.6	0.43	1423	2033	132.3	132.3	448.8	0.89	7.53	28	1396-06-13	well2602	kashan
0.36	12.4944	19.1943	0.063	0.102	4.3	263.5	28.4	105.8	14.9306	0.09	0.024	13.66		194.6	376.2	0.82	1493	2133		105.8	383	0.82	7.94	23.2	1397-09-22	well2602	kashan
0.2	4.75663	18.7147		0.024	4.6	250	30.1	105.1	17.0151	0.19	0.033	14.56	146.4	186.5	370.8	0.6	1272	2120	120	120	388.2	0.14	7.95	27.3	1398-04-12	well2602	kashan
0.21	4.71888	19.9301	0	0.024		280	30.2	105.5	18.1339		0.033	14.5	149.1	231.4	376	0.6	1437	2210	122.2	122.2	389.7	0.19	7.94	24	1400-12-17	well2602	kashan
0.38	0.981724	25.8018	0.059		4.4	334.6	49.9	140.8	25.3001	0.09	0.012	4.7	151.35	380.9	523.2	0.98	1694	2420	124.2	124.2	560	0.39	7.71	24	1395-02-22	well29	kashan
1.51	1.36464	25.8005	0.039		17.2	262	12.5	259.2	25.1058	0.09	0.089	9.8	345.108	384.7	397.8	1.07	1638	2339	283.2	283.2	700	0.41	7.51	26.4	1395-03-05	well2.ka	kashan
1.87	0.0138602	27.3341	0.195	0.018	15	280.2	47.1	218	27.3265	0.37	0.012	18.81	422.732	395.5	417.9	1.15	1542	2203	346.9	346.9	741.2	0.74	7.08	24	1396-02-25	well2.ka	kashan
1.3	0.637887	23.1292	0.049	0.078	15.8	183	71.3	178.2	22.836	0.21	0.031	26.87	307.4	234.1	440.9	0.88	1671	2570	252	252	742.5	0.33	7.28	23	1399-08-19	well2.ka	kashan
1.79	0.682203	52.8677	0.058	0.15	10.7	703.2	69.4	326.4	52.1513	1.01	0.02	6.9	334.018	947.4	949.3	0.57	3513	5018	274.1	274.1	1101.6	0.43	7.39	25.5	1393-03-24	well33	kashan
1.66	5.83995	40.6687	0.043	0.04	7.7	379.9	103.7	308.8	36.1807	0.79	0.035	21.9	261.999	821.3	509.9	0.47	3401	4859	215	215	1204	0.72	7.71	26.5	1393-06-10	well33	kashan
1.95	1.32538	52.1815	0.117	0.1	6.7	663.1	91.8	312.7	50.8164	0.38	0.047	23.8	196.926	952.8	968.1	0.87	2963	4233	161.6	161.6	1159.5	0.33	7.61	23.1	1393-11-29	well33	kashan
2.37	0.709778	50.3644	0.098	0.05	6.8	608.5	87.3	331.3	49.6545	0.13	0.031	28.8	407.744	747.2	953.3	1.04	3433	4905	334.6	334.6	1168.2	0.47		28.9	1394-06-09	well33	kashan
1.67	1.27703	50.4081	0.126		6.6	635.3	83.5	315.2	49.1369	0.56	0.013	22	184.374	758.8	1060.1	0.76	3303	4719	151.3	151.3	1136	0.46	7.31	23.8	1395-02-21	well33	kashan
2.08	3.17931	48.6478	0.092	0.098	6.8	674.3	44.2	310.6	45.6498	0.09	0.024	44.233		944.5	894.6	0.62	3091	4416		149	960	0.82	8.04	19.7	1396-12-06	well33	kashan
2.04	2.57854	48.6782	0.122	0.096	6.3	637.4	68.7	303.2	46.2309	0.05	0.071	42.37		857.8	979.8	0.87	3414	4877		109.8	1044.2	0.76	7.71	23.6	1397-09-24	well33	kashan
1.39	4.25363	50.6662	0.136	0.112	6.7	639.1	49.5	373	46.5318	0.57	0.088	40.5	175.5	662.1	1033.2	0.99	3120	4800	143.9	143.9	1138.5	0.57	7.7	25.4	1398-12-21	well33	kashan
1.23	6.1273	46.6839	0.084	0.096		582.5	81.4	293.4	41.2933		0.027	41.7		654.2	954.5	1.41	3068	4720		127.9	1072.8	0.34	7.64	24.1	1400-03-24	well33	kashan
0.46	-2.9602	26.6573	0.061	0.02	6.5	288.6	43.2	208	28.2836	0.21	0.045	9.5	299.532	400.2	525.3	1.21	1539	2198	245.8	245.8	700	1.45	7.68	24	1392-09-11	well12.ka	kashan
0.22	-34.2764	15.3296	0.046				38.3	244	31.3191	0.29	0.015	13.4	435.284	429	530.6	1.15	1626	2323	357.2	357.2	767.6	0.72	7.68	21	1392-12-15	well12.ka	kashan
0.68	0.408438	29.2835	0.023	0.05	7.3	331.7	47.6	215.4	29.0453	0.4	0.02	17.5	279.791	417	547.2	0.89	1826	2608	229.6	229.6	734.4	0.63	7.61	25.4	1393-02-28	well12.ka	kashan
0.43	-3.66388	24.9893	0.054	0.34	6.3	222.6	46.1	227.2	26.8901	0.07	0.021	14.3	290.149	345.1	520.7	0.54	1863	2661	238.1	238.1	760	0.58	7.44	25.9	1393-06-30	well12.ka	kashan
1.28	-33.0349	17.8399	0.008	0.02			77.6	229.5	35.4414	0.29	0.022	11.2	197.048	347.7	877.2	0.72	1883	2690	161.7	161.7	896.9	0.36	7.57	21.9	1393-09-15	well12.ka	kashan
0.86	0.489023	27.84	0.076	0.03	6.5	300	48.2	213.5	27.569	0.72	0.027	12.5	267.483	410.5	510	0.52	1700	2429	219.5	219.5	731.9	0.86	7.64	26.4	1394-01-26	well12.ka	kashan
0.74	1.14189	28.7633	0.074		6.7	296.2	23	276.8	28.1138	0.17	0.028	27.1	260.049	318.3	593.8	0.6	1933	2761	213.4	213.4	788	0.52	7.83	26.1	1395-02-29	well12.ka	kashan
1.16	-0.00718203	29.5461	0.181	0.038	6.9	340	46.1	216	29.5504	0.15	0.013	35.78	302.457	344.5	595.3	0.88	1787	2554	248.2	248.2	732	0.44	6.92	24	1396-02-26	well12.ka	kashan
1.51	14.1911	32.1256	0.159	0.018	5.8	350	78.7	205.8	24.1408	0.28	0.037	33.57		373.7	559.8	0.34	1963	2804	207.8	207.8	842.5	0.42	7.46	24	1397-02-02	well12.ka	kashan
0.54	1.93713	30.5306		0.084	6.8	330	54.1	231.4	29.3702	0.41	0.035	41.81	236.7	265.1	682	0.86	1830	3050	194	194	803.9	0.34	7.38	26.6	1398-04-06	well12.ka	kashan
0.65	-3.22938	30.1689	0.032	0.062	7	308.7	55.5	240.3	32.1825	0.57	0.02	39.3	263.3	327.2	722.7	0.31	2009	3090	215.8	215.8	832.2	0.08	7.38	25.9	1399-02-22	well12.ka	kashan
0.37	-14.2854	17.5946	0.03				82.5	216.5	23.4593	0.58	0.021	14.7	421.514	332.3	330.7	0.92	1130	1614	345.9	345.9	880.7	0.02	7.43	22	1392-10-23	well23.ka	kashan
0.75	-4.69383	18.9658	0.034	0.01	11.7	90.6	55.7	203.2	20.8339	0.73	0.025	9.6	425.779	249.1	298.8	1.19	1363	1947	349.4	349.4	740	0.12	7.67	26.2	1393-06-06	well23.ka	kashan
0.74	-18.9561	14.5586	0.014	0.02			40.7	224.6	21.3691	0.49	0.02	7.4	348.276	246.6	367.5	0.48	1315	1878	285.8	285.8	731.2	0.34	7.48	21.6	1393-09-24	well23.ka	kashan
0.89	-0.737312	21.9211	0.079	0.03	10.9	176.8	58.7	182.7	22.2467	0.35	0.011	14.4	374.11	287.7	349	0.71	1186	1695	307	307	698.3	0.89	7.61	21.4	1393-12-02	well23.ka	kashan
0.15	3.77801	20.8415	0.031	0.35	11.4	169.8	48.1	184.2	19.3241	0.16	0.024	9.5	388.612	237.4	277.6	0.44	1177	1681	318.9	318.9	658.5	1.46	7.14	30.5	1394-05-08	well23.ka	kashan
0.45	1.69145	20.7876	0.035		10.9	160	28.8	224	20.0961	0.2	0.027	8	349.86	242.9	323.3	0.94	1301	1858	287.1	287.1	680	0.46	7.11	24.9	1395-03-08	well23.ka	kashan
1.07	-1.46716	19.0406	0.033	0.082	10.4	170	34.3	171.4	19.6076	0.06	0.023	27.439	382.8	221.8	292.1	0.6	1276	1823	313.7	313.7	571.2	0.77	7.5	28.4	1396-06-13	well23.ka	kashan
1.31	1.77661	23.4271	0.2	0.112		159.8	75.7	205.1	22.6092		0.031	28.5	365.6	317.6	336.5	1	1307	2010	299.7	299.7	828.2	0.72	7.31	24.1	1400-02-07	well23.ka	kashan
0.3	-0.45067	22.6327	0.055	0.02	12.2	186.7	49.6	202.7	22.8377	0.23	0.029	3.5	538.134	371.7	218.9	0.77	1088	1554	441.6	441.6	713.3	1.32	7.4	24	1392-09-13	well58	kashan
0.02	-34.5587	8.38463	0.043				13.7	145.4	17.2402	0.2	0.02	7.2	302.457	325	190.1	0.6	998	1426	248.2	248.2	420.2	4.17	7.64	21	1392-12-15	well58	kashan
0.75	-10.0753	14.709	0.055	0.01			87.5	150.4	18.005	0.57	0.029	5.4	227.878	307.6	273.3	0.97	1016	1451	187	187	736	0.56	7.63	22.7	1393-10-07	well58	kashan
0.56	2.224	18.8807	0.024	0.01	11.5	154	45.6	163	18.0592	0.3	0.015	8.5	331.703	251.5	255.8	0.46	1162	1661	272.2	272.2	597.5	0.01	7.58	25.2	1394-06-24	well58	kashan
0.33	48.5156	52.6364			18.8	392.3	46.1	627.2	18.2469	0.35	0.036	15.8	257.003	295.2	268.7	0.81	2952	4217	210.9	210.9	1760	0.92	7.82	23.1	1395-01-21	well58	kashan
0.44	-2.36804	18.0318	0.112		13	172	10.6	187.2	18.9065	0.25	0.01	9.8	359.365	328.6	211.6	0.77	1169	1670	294.9	294.9	512	0.49	7.49	26.1	1395-03-05	well58	kashan
1.35	2.40864	36.7942	0.169	0.184	4.2	460	36.3	274.1	35.0634	0.09	0.024	22.683	229.341	809.3	497.7	0.88	2208	3154	188.2	188.2	836.9	0.93	7.85	24.1	1396-10-15	well58	kashan
0.05	22.5381	16.3837	0.057	0.082	10.7	150.6	40.3	125	10.3569	0.12	0.013	10.545		191.1	218.7	0.66	1128	1611		277.2	480.3	0.32	7.26	24.6	1397-02-29	well58	kashan
									0.176774			10.96													1397-04-26	well58	kashan
0.441	28.7424	16.5473		0.024	10.6	158.9	35.8	128.6	9.15877	0.37	0.028	12.93		130.5	219	0.82	1176	1679		304	470.4	0.21	7.39	25.4	1398-04-02	well58	kashan
0.26	1.58517	19.812	0.054	0.045	8.2	226.3	13.7	172.9	19.1937	2.91	0.017	9.2	591.021	158.5	209.9	0.88	1569	2241	485	485	488.8	0.59	6.92	27.9	1392-05-27	well19.ka	kashan
0.07	-26.2548	11.4536	0.073				20.6	195.5	19.6091	0.34	0.024	8.6	439.915	279.2	225.7	1.33	1073	1532	361	361	573.7	1.33	7.72	21	1392-12-15	well19.ka	kashan
0.31	-2.27306	18.2715	0.056	0.04	11.1	96.9	53.8	187.2	19.1215	0.28	0.032	12.3	421.148	261	232.6	0.31	1198	1711	345.6	345.6	692	0.26	7.48	25.3	1393-06-31	well19.ka	kashan
1.06	-14.6421	14.7858	0.011	0.03			61.1	195.5	19.8584	0.31	0.017	7.2	357.415	263.6	296.5	0.43	1182	1689	293.3	293.3	743.4	0.5	7.38	21.7	1393-09-15	well19.ka	kashan
0.6	3.00212	20.6636	0.063	0.02	9.7	176.8	68.3	142.3	19.4591	0.98	0.02	7.5	379.106	288.2	250.4	0.57	1024	1463	311.1	311.1	636.8	1.49	7.76	21.9	1393-12-02	well19.ka	kashan
0.41	1.34986	19.8769	0.065	0.03	8	217.3	30.1	155.1	19.3474	0.26	0.018	15	442.474	247.2	236.8	0.36	1208	1725	363.1	363.1	513.1	0.61	7.31	31	1394-05-22	well19.ka	kashan
0.35	4.81998	19.861	0.054		8.7	166.3	56.6	155.2	18.0344	0.17	0.032	13.6	401.894	245.1	215.6	0.72	1188	1697	329.8	329.8	624	0.53	7.34	25.5	1395-03-03	well19.ka	kashan
0.4	-0.635197	17.4296	0.016	0.052	9	187.1	38.4	118.2	17.6525	0.24	0.022	24.146	343.645	265.1	215	0.74	1227	1753	282	282	455.7	1.2	7.43	29.3	1396-04-25	well19.ka	kashan
0.67	19.878	16.7329		0.058	8	174.3	37.5	117.4	11.1837	0.12	0.014	23.323		191.9	238.6	1.47	1126	1608		249.5	449.8	0.13	7.78	23.8	1397-02-25	well19.ka	kashan
0.83	22.4057	17.4904	0.072	0.066	8.7	168.1	33.6	144	11.0874	0.38	0.047	25		204.9	226.2	0.46	1199	1713		317.4	500	0.46	7.21	23.6	1398-10-18	well19.ka	kashan
0.32	21.2344	17.8178	0.084	0.084		180.4	33.1	145.1	11.5761		0.052	29.3		222.3	228.2	0.7	1122	1726		335.7	500.9	0.31	7.25	24.1	1400-03-25	well19.ka	kashan
0.52	-0.108699	25.1838	0.042	0.02	12.8	245.2	96	126	25.2386	0.1	0.019	3.7	391.902	384.6	379	1.03	1418	2025	321.6	321.6	715	0.75	7.3	24	1392-09-06	well5.ka	kashan
0.41	-40.389	14.7737	0.042				106	121.2	34.7933	1.05	0.032	3.2	430.653	754.8	421.7	0.75	1375	1964	353.4	353.4	739.3	0.12	7.27	22	1392-10-08	well5.ka	kashan
0.83	0.162318	25.7835	0.035	0.03	13	202.9	87.2	189.3	25.6999	0.59	0.024	13.8	234.702	495.1	399	0.92	167	238	192.6	192.6	832.3	0.21	7.57	25.6	1393-02-28	well5.ka	kashan
0.88	-2.24738	22.2641	0.056	0.02	11.1	184.9	43.2	208	23.2878	0.49	0.013	3.6	313.546	388	352.5	1.02	1687	2410	257.3	257.3	700	0.94	7.56	26.3	1393-06-30	well5.ka	kashan
1.79	-13.5618	18.2243	0.014	0.02			95	208.5	23.943	0.66	0.019	7.5	215.327	390.6	428.5	0.99	1411	2016	176.7	176.7	917.1	0.47	7.53	21.6	1393-09-15	well5.ka	kashan
0.08	-3.35594	24.1061	0.035	0.09	13.1	287.4	38.9	161.6	25.7803	0.17	0.012	5.3	277.11	499.6	380.5	0.24	1460	2086	227.4	227.4	564.2	0.32	7.61	25.2	1394-01-25	well5.ka	kashan
1.36	1.25716	25.7266	0.109		12.5	240	55.7	208	25.0878	0.52	0.034	6.2	359.365	385.6	390	0.98	1773	2534	294.9	294.9	752	0.42	7.61	17.6	1394-11-04	well5.ka	kashan
0.94	1.62162	24.8473	0.036		13.8	270	31.7	203.2	24.0543	0.2	0.041	9.3	321.467	394.6	367	1.15	1616	2309	263.8	263.8	640	0.95	7.53	26.1	1395-03-05	well5.ka	kashan
1.43	2.97691	24.5126	0.037	0.104	13.4	260	56.4	164.6	23.0954	0.12	0.034	21.715	350.957	271.8	399.6	1.1	1633	2333	288	288	646.8	0.98	7.22	26	1396-05-28	well5.ka	kashan
1.4	-0.723916	24.7956	0.076	0.048	13.3	276.5	63.1	144.9	25.1572	0.06	0.025	17.6	272.235	439.6	397.6	0.78	1584	2263	223.4	223.4	625.2	0.81	7.79	23.9	1397-01-29	well5.ka	kashan
0.41	-1.20209	24.4244		0.068	13.7	262	51.3	169.4	25.0187	0.31	0.045	20.36	322.1	373.1	411.1	0.69	1458	2430	264	264	637.3	0.12	7.6	25	1398-04-05	well5.ka	kashan
1.29	2.30368	23.7662	0.046	0.052	12.7	225.5	56.1	180.6	22.6959	0.39	0.033	18.8	327	270.5	401.7	1.09	1580	2430	268	268	685.1	0.34	7.48	23	1399-08-19	well5.ka	kashan
1.01	-0.487551	31.3777	0.086	0.078	3.8	392.5	28.5	237.6	31.6852	0.03	0.045	18.13	221.8	590.9	547.5	0.17	2254	3220	181.8	181.8	712.8	1.37	7.68	25	1397-09-21	well92.drm	kashan
1.27	5.92894	33.6389		0.064	3.9	401	52.1	236.6	29.8733	0.17	0.051	18.19		583.4	616.4	0.74	2264	3235		191	808.5	1.24	7.36	23.3	1398-03-19	well92.drm	kashan
0.97	3.92245	34.6055	0.037	0.092		397.1	48.9	266.6	31.9932		0.027	17.3	221.4	468.9	647.8	0.93	2223	3420	181.4	181.4	870.2	0.92	7.74	23	1400-09-01	well92.drm	kashan
0.35	-9.32311	17.2778	0.03	0.03	3.5	197.5	27.8	126.4	20.8307	0.28	0.03	11.8	196.56	384.2	332.8	0.43	1544	2206	161.3	161.3	432	0.76	7.59	26.1	1393-06-30	well2102	kashan
1.37	-12.8367	18.8329	0.01	0.01			36.8	316.7	24.38	0.31	0.022	9.6	316.105	382.5	391.9	0.3	1603	2290	259.4	259.4	945.4	0.32	7.69	21.5	1393-09-24	well2102	kashan
0.57	0.204202	25.2722	0.063	0.11	4.5	301.9	52.3	154.6	25.1692	0.23	0.019	6.9	201.922	492.6	406.1	0.56	1324	1892	165.7	165.7	601.7	0.26	7.68	23.3	1393-11-20	well2102	kashan
0.35	1.48557	23.7667	0.002	0.01	4.1	332.7	7.8	171.3	23.0709	0.17	0.015	9.1	316.714	342.8	374.7	0.4	1537	2195	259.9	259.9	460.6	0.2	7.87	29.9	1394-05-22	well2102	kashan
0.38	1.4707	21.7776			4.1	296.9	25.9	132.8	21.1463	0.1	0.015	8.7	171.091	367.2	373	0.6	1455	2078	140.4	140.4	440	0.35	7.32	27.1	1395-03-12	well2102	kashan
0.44	6.43646	21.9541	0.038	0.094	4.1	294.2	33.9	125.4	19.2989	0.1	0.011	13.81	209.599	259.1	361.5	0.87	1451	2073	172	172	454.7	0.99	7.56	27	1396-05-29	well2102	kashan
0.55	2.06113	21.077	0.055	0.018	4.2	283.8	33.1	118.2	20.2257	0.18	0.031	12.7	136.5	301.5	406.9	0.42	1589	2270	111.9	111.9	433.5	1.18	8.02	25.4	1397-10-24	well2102	kashan
0.2	2.15309	22.0225		0.036	4.3	310	32	116.1	21.0942	0.38	0.021	14.32	148.8	322.9	413.1	0.69	1344	2240	122	122	423.5	0.1	7.95	27	1398-04-11	well2102	kashan
0.2	-4.86803	21.7233	0	0.036		305	32.1	116.5	23.9465		0.021	14.3	284.3	346	418.9	0.68	1450	2230	233	233	425.1	0.38	7.91	23	1400-12-17	well2102	kashan
0.05	-0.19487	22.233	0.047	0.145	4.4	321.1	25.5	121.2	22.3199	0.65	0.001	7.8	121.373	298.8	495		1712	2445	99.6	99.6	408	2.5	7.68	24	1392-01-21	well54	kashan
0.29	-18.2513	18.7265	0.042				116.8	182.6	27.0883	0.45	0.033	12.4	210.818	404.1	530.6	0.71	1324	1891	173	173	937.3	1.49	7.62	22	1392-11-09	well54	kashan
0.41	4.30282	14.7205	0.048	0.04	3.6	153.5	37.4	97.6	13.506	0.52	0.021	8	201.191	110.6	273.7	0.75	1159	1656	165.1	165.1	400	0.91	7.56	26	1393-06-31	well54	kashan
0.46	-6.07147	26.9665	0.056	0.02	5.2	338.4	63	138.8	30.4527	1.05	0.015	9	182.181	310.5	737.4	0.43	1509	2156	149.5	149.5	606.1	0.42	7.61	21.4	1393-11-30	well54	kashan
0.24	-1.05654	23.2412	0.025	0.01	4.1	332.3	23.2	135.7	23.7375	0.17	0.017	5.7	181.571	375.2	454.5	0.6	1478	2112	149	149	434.6	0.75	7.96	28.1	1394-02-23	well54	kashan
0.31	0.855116	22.4828	0.103		4.5	320	25	128	22.1015	0.08	0.026	6.8	146.598	248.1	509.5	0.92	1532	2189	120.3	120.3	424	0.35	7.39	27.4	1395-03-17	well54	kashan
0.37	1.36192	22.8289	0.05	0.004	4.5	313.9	41	113.9	22.2155	0.12	0.018	13.282	131.609	281.9	494.6	0.36	1549	2213	108	108	455.7	0.6	7.73	28.1	1396-04-19	well54	kashan
0.17	2.55764	20.9238	0.056	0.094	4.7	294.3	25.5	118.2	19.8802	0.21	0.067	12.96	112.1	171.5	505.2	0.08	1638	2340	91.9	91.9	402	0.69	7.87	27	1397-11-01	well54	kashan
0.14	-7.18556	18.4041	0.042	0.068		233.3	32.3	112.1	21.2537		0.039	12.2		334.5	498.6	0.51	1495	2300		106.4	414.7	2.96	7.8	24	1400-03-27	well54	kashan
0.29	-0.277612	22.819	0.092	0.02	9.5	120.4	110.4	165.3	22.9461	0.26	0.01	7.1	569.33	391.9	186.7	1.27	923	1319	467.2	467.2	873.3	0.97	7.87	24	1392-09-11	well74	kashan
0.29	-26.2772	12.0276	0.028				68.7	127.7	20.6016	0.74	0.03	11.2	430.653	337.3	221.8	1.14	924	1320	353.4	353.4	602	0.78	7.28	22	1392-10-23	well74	kashan
0.19	3.32216	20.4073	0.035	0.02	9.6	203.8	50.9	142.4	19.095	0.35	0.022	8.9	346.326	386.7	184.3	0.27	1088	1554	284.2	284.2	568	0.25	7.56	25.9	1393-06-10	well74	kashan
0.69	-11.6489	13.5041	0.005	0.01			55.3	179.4	17.065	0.37	0.02	7.2	325.366	214.7	251.8	0.6	1054	1505	267	267	678.7	0.45	7.56	21.7	1393-09-24	well74	kashan
0.25	-3.61301	15.6331	0.022	0.01	8.7	175.7	24.1	115.9	16.8051	0.26	0.016	7.6	329.631	255.8	209.8	0.53	890	1271	270.5	270.5	388.8	0.81	7.72	29.3	1394-01-25	well74	kashan
0.29	0.716049	15.7431	0.055		8.6	151.9	30.7	128	15.5193	0.3	0.009	6.5	340.477	204.8	196	0.61	1070	1528	279.4	279.4	448	0.44	7.52	25.4	1395-02-29	well74	kashan
0.53	0.423184	16.6761		0.038	9.1	146.1	34.1	145.9	16.5355	0.05	0.026	12.893	358.268	231.6	198.8	0.46	1047	1495	294	294	506.9	0.73	7.72	22.3	1396-12-14	well74	kashan
0.56	4.00514	16.3204	0.07	0.034	8.7	159	33	129.5	15.0635	0.11	0.015	13.027	362.777	153	201.8	0.5	1060	1514	297.7	297.7	461.3	0.92	7.52	25.7	1397-02-31	well74	kashan
	4.31551	15.3425		0.076	8.5	150.5	32.9	117.6	14.0731	0.19	0.048	11.8	370.9	108	195.1	0.86	902	1503	304	304	431.4	0.21	7.5	24.2	1398-04-30	well74	kashan
0.8	6.72254	36.6727	0.026	0.06	5.5	499.4	47	219.2	32.0526	0.2	0.015	7.4	173.163	365.1	760.4	0.71	2319	3313	142.1	142.1	744	0.56	7.68	26.3	1393-06-19	well13	kashan
0.99	-35.0423	16.5042	0.009	0.01			33	276.3	34.311	0.63	0.023	8.4	123.688	361.7	871.1	0.47	2331	3330	101.5	101.5	828.2	0.78	7.69	21.3	1393-09-20	well13	kashan
1.1	-0.573574	33.78	0.055	0.01	5.2	424.5	74.7	181	34.1697	0.53	0.021	8.9	137.824	433.9	804.4	0.48	2020	2886	113.1	113.1	759.8	0.23	7.51	23.6	1393-11-20	well13	kashan
0.59	1.08278	32.845	0.027	0.02	5.1	393.1	38.2	249.9	32.1413	0.52	0.014	8.8	176.088	375.3	753.7	0.42	2171	3102	144.5	144.5	783.8	0.01	7.33	26.1	1394-06-29	well13	kashan
0.24	5.17871	17.895	0.043	0.02	4.5	247.4	24.5	100.2	16.1328	3.55	0.017	10.1	224.466	214.5	272.9	0.28	1455	2078	184.2	184.2	351.5	0.87	7.23	28.1	1392-05-27	well30	kashan
0.23	-0.908029	22.411	0.047	0.02	4.6	265.6	46.8	138	22.8217	0.64	0.023	8.3	327.56	442.8	284.9	0.82	1099	1570	268.8	268.8	540	0.97	7.68	24	1392-09-06	well30	kashan
0.26	-46.3799	9.19358	0.022				35.3	126	25.098	0.44	0.025	12.2	302.457	544.4	302.9	0.97	1112	1589	248.2	248.2	460.6	0.06	7.78	22	1392-10-23	well30	kashan
0.26	11.716	21.6009	0.029		5	254.1	42.2	139.2	17.0702	0.31	0.029	9.3	210.574	228.3	307.7	0.49	1385	1978	172.8	172.8	524	0.75	7.62	26.4	1393-06-10	well30	kashan
0.27	-23.9333	12.2863	0.011				65	139	20.0178	0.17	0.021	8.8	132.827	386.7	341.1	0.38	1359	1941	109	109	618.1	0.25	7.66	21.6	1393-09-24	well30	kashan
0.31	0.421483	21.4456	0.063	0.03	4.7	278.4	29.9	135.3	21.2656	0.37	0.016	9.7	206.796	448.9	295.7	0.39	1199	1713	169.7	169.7	461.2	0.58	7.56	21.4	1393-12-10	well30	kashan
0.3	1.65733	22.7823	0.052	0.02	4.4	273.2	63.3	111.7	22.0395	0.11	0.026	12.6	279.791	364.2	341.7	0.48	1315	1878	229.6	229.6	543.2	0.02	7.65	27.3	1394-07-16	well30	kashan
0.15	0.335859	19.8709	0.023		4.5	260	22.1	132.8	19.7378	0.19	0.016	6.7	212.768	353.5	309.6	0.82	1368	1955	174.6	174.6	424	0.82	7.25	25.9	1395-03-08	well30	kashan
0.23	1.91193	20.8578	0.028	0.07	4.3	290	19.6	130.6	20.0752	0.08	0.011	21.513	200.216	369.7	309	0.58	1384	1977	164.3	164.3	408	0.84	7.72	28.2	1396-06-14	well30	kashan
0.4	4.6695	22.0776	0.047	0.002	4.2	312.9	13.7	144.9	20.1077	0.11	0.035	21.49	217.155	345.8	318.1	0.48	1402	2003		178.2	419.3	0.52	7.58	19.6	1396-11-29	well30	kashan
0.55	0.60044	20.6631		0.024	4.7	278.4	22	132.7	20.4165	0.14	0.033	21.814	193.026	386.9	312.1	0.7	1399	1999		158.4	423.1	0.13	7.76	21.6	1396-12-21	well30	kashan
0.17	4.40339	17.8885		0.074	4.7	220	27.8	118.4	16.3795	0.24	0.032	22.02	180.6	221.8	297.8	0.72	1236	2060	148	148	411.8	0.09	7.73	26.9	1398-04-12	well30	kashan
0.24	2.24521	18.5959	0.026	0.066	4.5	225.5	33.3	118.8	17.7792	0.11	0.071	21.7	180.6	276.7	307.7	0.45	1333	2050	148	148	435.6	0.11	7.58	23	1399-08-19	well30	kashan
0.34	-0.512866	18.8156	0.009	0.02	9.5	118.9	46.4	192	19.0096	0.88	0.042	3.8	522.536	245	183.5	1.5	890	1272	428.8	428.8	673.3	0.62	7.65	24	1392-09-11	well77	kashan
0.01	-27.6158	11.022	0.025				36.9	160	19.4321	0.5	0.012	4.1	686.072	183.2	150.5	0.89	941	1345	563	563	552	0.06	7.25	21	1392-12-17	well77	kashan
0.43	20.8549	23.6466	0.036	0.01	9.1	252.8	49	168	15.4856	0.18	0.023	8	336.943	216.4	187.9	0.43	1072	1531	276.5	276.5	624	0.42	7.48	26.5	1393-06-10	well77	kashan
0.42	-3.17323	15.6005	0.032	0.04	9.5	150	38.9	112.8	16.6231	0.08	0.014	6.2	286.615	290.6	203.6	0.56	898	1283	235.2	235.2	442.2	0.52	7.73	26.4	1394-01-26	well77	kashan
0.37	-0.613482	17.0077	0.041		8.7	155	25	160	17.2177	0.12	0.035	10.3	383.006	250.2	196	0.61	1022	1460	314.3	314.3	504	0.41	7.59	26.4	1395-03-05	well77	kashan
0.57	-0.721769	16.4692		0.106	8.7	143.2	35.7	141.8	16.7087	0.08	0.023	11.745	410.181	207.4	192.8	0.71	1064	1520			503.2	0.16	7.77	21.4	1396-12-21	well77	kashan
0.23	-25.9193	11.7019	0.029				49.1	153.5	19.8904	0.45	0.026	12.2	302.457	305.6	295	0.72	958	1369	248.2	248.2	585.8	0.55	7.76	22	1392-11-07	well31	kashan
0.24	0.630001	17.2793	0.015	0.05	6.4	227.4	17.6	115.7	17.0629	0.48	0.021	6.7	145.866	327	273.6	0.43	1209	1728	119.7	119.7	361.4	0.68	7.56	24.1	1393-02-06	well31	kashan
0.15	5.17044	19.3217	0.03	0.03	5.3	241.5	23	136	17.4219	0.6	0.015	8.2	243.354	252.5	282.7	0.96	1291	1845	199.7	199.7	436	0.57	7.59	26.4	1393-05-13	well31	kashan
0.23	-21.1568	11.8826	0.048	0.02			59.1	140.6	18.2598	0.35	0.022	8.9	215.327	253.8	329	0.21	1110	1585	176.7	176.7	597.9	0.25	7.73	21.9	1393-09-04	well31	kashan
0.2	2.37342	19.3321	0.032	0.02	4.4	244.2	35.2	114.2	18.4358	0.82	0.024	11.4	226.538	301.1	291.8	0.24	1022	1460	185.9	185.9	430.4	0.33	7.51	20.4	1393-11-29	well31	kashan
0.21	4.11383	18.87	0.019	0.02	4.3	218.4	20.4	151.9	17.3788	0.21	0.033	14.6	242.989	242.5	286.2	0.6	1169	1670	199.4	199.4	455.4	0.81		28.3	1394-06-09	well31	kashan
0.21	5.05462	18.8564	0.063		4.4	220.6	37.4	121.6	17.0418	0.24	0.019	12	203.262	257.5	288.1	0.4	1194	1706	166.8	166.8	460	0.27	7.41	24	1395-02-21	well31	kashan
0.1	-0.877568	16.5672	0.013	0.01	4.1	244.8	15.4	91.1	16.8605	0.07	0.007	22.472	215.327	253.6	271.4	0.59	1183	1690	176.7	176.7	291.9	0.75	7.93	27.7	1396-06-14	well31	kashan
0.4	-1.13805	16.7335		0.038	4.5	230.1	15.6	106.7	17.1187	0.11	0.039	22.761	207.528	236.9	298.2	0.04	1185	1692		170.3	331.6	0.13	7.55	24.2	1396-12-24	well31	kashan
0.23	13.9146	16.0738	0.035	0.024	4.3	223.2	18.5	94.8	12.147	0.28	0.054	22		189.4	276.3	0.85	1202	1717		145	313.9	0.07	7.66	23.5	1397-09-24	well31	kashan
0.09	4.05155	16.2632		0.066	8.7	221.6	20.7	94.1	14.9966	0.26	0.022	23.28	200.1	160.5	282.2	0.59	1034	1724	164	164	321.6	0.1	7.59	27	1398-04-18	well31	kashan
0.05	12.395	16.3168	0.065	0.096		221.6	20.8	99.4	12.7179		0.039	22.3		205.4	285.2	0.68	1125	1730		171.8	335.2	0.37	7.59	24.1	1400-03-24	well31	kashan
0.42	1.80338	20.7539	0.044	0.01	4.3	260	44.7	113.3	20.0186	0.51	0.014	13.6	218.129	280.6	367.1	0.2	1295	1850	179	179	469.5	0.02	7.28	27	1394-07-16	well5102	kashan
0.2	2.29155	18.8672			4.5	259.2	27.8	104	18.0219	0.08	0.029	11.2	166.704	261.8	341.5	0.42	1329	1899	136.8	136.8	376	0.33	7.63	26.5	1395-03-12	well5102	kashan
0.25	4.66477	15.8029		0.042	4.5	227.6	19.8	83.3	14.3942	0.25	0.042	17.98	75.1	175.6	325.7	0.4	1092	1820	61.6	61.6	290.8	0.62	7.86	24	1398-02-08	well5102	kashan
0.13	9.01205	16.7101		0.042	4.3	240	21.3	88.3	13.9472	0.2	0.028	24.37		149	369.1	0.63	1361	1945		132	309.6	0.31	7.94	28.6	1398-03-29	well5102	kashan
0.12	-0.153463	15.2218	0.107	0.124		221.6	18.5	81.2	15.2686		0.047	15.2	146.3	205.4	294.7	0.67	1125	1730	119.9	119.9	280	2.41	7.82	24.1	1400-02-07	well5102	kashan
0.39	1.48317	27.8488	0.037	0.05	5	378.2	42.8	155.2	27.0348	0.52	0.019	4.7	135.143	313.2	644.3	0.6	1960	2800	110.9	110.9	566.5	0.23	7.15	26.3	1394-06-29	well49	kashan
0.7	3.26358	25.7091	0.037		4.5	358.4	38.6	136.8	24.0841	0.12	0.056	10.81	127.587	347	515.6	0.85	1633	2333	104.7	104.7	503	0.46	7.78	15.6	1395-11-20	well49	kashan
0.49	2.24922	25.3864	0.092	0.141	4.8	345.3	35.3	146.9	24.2696	0.108	0.012	9.257	140.626	317.1	539.1	0.048	1654	2363	115.4	115.4	514.1	0.38	7.6	18.8	1395-12-22	well49	kashan
0.46	-0.25705	23.9813	0.094	0.024	4.6	360	32.7	110.4	24.1049	0.08	0.021	10.67	115.28	346	524.6	0.73	1710	2443	94.6	94.6	412.2	0.94	7.9	24	1396-07-30	well49	kashan
0.49	5.09916	22.5747	0.06	0.074	4.4	321.2	33.2	115.3	20.3841	0.07	0.063	9.94		251.8	530.1	0.46	1759	2514		96	426.4	0.08	7.96	23.7	1397-09-22	well49	kashan
0.17	0.109432	21.2025	0.053	0.094		288.9	36.9	112.1	21.1561		0.041	8.6		284	534.6	0.44	1612	2480		110.2	433.9	0.26	7.78	25	1400-03-27	well49	kashan
1.35	5.75957	36.8623	0.094	0.068		377.7	77.1	282.2	32.8473		0.037	23.6	258.2	561.1	585.3	0.79	2295	3530	211.7	211.7	1027	0.67	7.32	24	1400-09-01	well98.drm	kashan
0.33	-34.849	11.2159	0.036				32.4	171.3	23.2145	0.44	0.025	6.7	265.777	444.4	334.6	0.86	1135	1622	218.1	218.1	561.6	0.02	7.53	22	1392-11-07	well34	kashan
0.33	0.708582	21.7229	0.025	0.03	6.9	281.4	42.9	115.7	21.4172	0.27	0.011	17.3	246.157	432.4	285	1.01	1426	2038	202	202	465.9	0.69	7.77	24.5	1393-02-06	well34	kashan
0.29	1.86857	19.9535	0.023	0.02	5.6	191.2	7.7	217.6	19.2215	0.33	0.011	7.9	163.78	337	331	0.87	1566	2237	134.4	134.4	576	0.66	7.68	26.2	1393-05-13	well34	kashan
0.53	-17.5901	15.0991	0.084	0.02			72.7	182.6	21.5448	0.43	0.031	13.1	178.647	345.1	396	0.68	1224	1748	146.6	146.6	759.5	0.54	7.39	22	1393-09-04	well34	kashan
0.32	-5.96909	23.0768	0.052	0.02	4.8	192.8	77.9	163.4	26.0067	0.93	0.012	16.5	256.028	419.5	451.5	0.85	1269	1813	210.1	210.1	729.1	0.36	7.66	22	1393-11-30	well34	kashan
0.37	1.33824	22.7864	0.021	0.02	4.9	252.5	19.4	202	22.1846	0.19	0.034	16.8	316.714	318.8	356.2	0.59	1445	2065	259.9	259.9	574.2	0.72		28.9	1394-06-09	well34	kashan
0.45	0.0372736	20.2303	0.085		4.8	258.8	13.4	155.2	20.2152	0.22	0.012	14	165.486	331.6	366.4	0.58	1469	2098	135.8	135.8	444	0.57	7.62	23.7	1395-02-21	well34	kashan
0.42	-0.568478	20.5914			4.7	256.2	20.2	153.6	20.8269	0.15	0.043	15.8	203.019	340.2	358.6	0.77	1451	2073	166.6	166.6	468	0.92	7.52	28	1395-04-29	well34	kashan
0.31	8.03838	22.3495	0.033	0.014	4.8	290.2	21.6	156.8	19.0237	0.1	0.011	29.422		360.3	390.1	0.76	1521	2173		172	482.2	0.59	7.81	28.2	1396-06-23	well34	kashan
0.38	8.98463	22.3176	0.032	0.094	5.1	287.9	28	147.4	18.6379	0.17	0.017	29.01		366.8	372.3	0.48	1535	2193		147	485	0.15	7.88	25.3	1397-05-17	well34	kashan
0.13	4.02619	20.4233		0.042	4.2	252.6	28.2	140.4	18.8424	0.17	0.041	29.28	185.4	231	371.3	0.8	1308	2180	152	152	468.6	0.13	7.56	27	1398-04-18	well34	kashan
0.41	1.51563	20.4141	0.028	0.064	4.9	234.7	30.7	151.3	19.8045	0.28	0.013	30.2	204.8	248.1	381	0.74	1417	2180	167.8	167.8	506.2	0.59	7.62	27	1399-02-23	well34	kashan
0.37	-4.25092	19.7083	0.031	0.01	3.1	293.6	26.5	93.7	21.4582	1.28	0.013	7.3	169.507	402.1	358.4	0.76	1369	1956	139.1	139.1	343.4	0.71	7.31	27.1	1392-06-13	well57	kashan
0.04	-28.5423	11.457	0.042				52	143.8	20.6096	0.2	0.024	19.5	471.964	370.7	170.3	0.6	1055	1508	387.3	387.3	573.7	0.31	7.51	21	1392-12-15	well57	kashan
0.3	-1.19614	21.2301	0.011	0.03	4.9	256.5	50.7	115.7	21.7441	0.18	0.01	12.9	145.866	396.3	383.8	1.18	1432	2046	119.7	119.7	498	0.41	7.5	24.5	1393-02-01	well57	kashan
0.16	-1.03688	18.8039	0.019	0.05	5.1	141.5	52.7	163.9	19.1979	0.21	0.018	8.6	182.303	338.4	319.2	0.28	1164	1663	149.6	149.6	626.5	0.71	7.77	25.1	1393-02-22	well57	kashan
0.06	-5.58571	19.2617	0.046	0.07	5.9	241.5	24	132.8	21.5408	0.22	0.015	5.8	299.532	313.7	352.5	1.07	1577	2253	245.8	245.8	432	0.42	7.56	25.4	1393-04-29	well57	kashan
0.35	1.26246	22.7007	0.04	0.03	4	275.5	36.3	152.8	22.1347	0.25	0.025	7.9	226.416	382.7	364.7	0.62	1269	1813	185.8	185.8	531.4	0.38	7.62	25.2	1393-12-19	well57	kashan
0.27	-5.05664	22.2368	0.031	0.04	3.4	332.3	30.6	103.7	24.6054	0.21	0.019	9.6	167.192	328	526.5	0.43	1269	1813	137.2	137.2	385	0.36	7.71	27.1	1394-02-23	well57	kashan
0.37	5.56252	21.3674	0.059	0.042	4	287.4	37.2	114.2	19.1155	0.038	0.026	22.235	190.102	291.3	338.1	0.71	1269	1813	156	156	440.6	0.54	7.78	19.7	1395-12-25	well57	kashan
0.38	1.60557	18.8658	0.018	0.02	3.8	261.2	28.2	101.9	18.2696	0.07	0.021	21.268	199.85	233.1	346.3	0.51	1362	1946		164	372.4	0.69	7.87	28.9	1396-05-09	well57	kashan
0.35	11.7002	20.3018	0.084	0.066	3.7	290.8	29.5	102.7	16.0487	0.08	0.029	21.64	191.076	124.1	352.7	0.61	1365	1950	156.8	156.8	379.4	0.73	7.81	25.4	1397-02-31	well57	kashan
0.06	10.1734	17.4801		0.038	3.6	250	26.5	86.8	14.2519	0.23	0.033	24.87		192.9	347.4	0.51	1399	1999		144	327.4	0.39	7.85	29.1	1398-03-29	well57	kashan
0.01	1.96988	16.8704	0.038	0.096		233.3	27.6	89.1	16.2186		0.032	19.6		300.8	341.2	0.27	1275	1962		138.7	337.9	0.16	7.68	24	1400-03-27	well57	kashan
0.68	1.86242	17.7917	0.02	0.03	7.8	140	40	164.5	17.1411	0.13	0.011	7.7	445.764	197.9	197.2	0.46	1017	1452	365.8	365.8	578.1	0.01	7.3	27.2	1394-07-16	well5002	kashan
0.47	2.79157	18.8324	0.041		8	150	41.3	174.4	17.8096	0.38	0.01	8.4	458.681	214.2	199.9	0.88	1120	1600	376.4	376.4	608	0.6	7.23	25.5	1395-03-03	well5002	kashan
0.69	-5.29978	17.1848		0.016	7.9	160	20.1	167.7	19.1082	0.11	0.035	10.104	395.679	166.7	318.1	0.24	1064	1520		324.7	503.2	0.69	7.72	21.7	1396-12-20	well5002	kashan
0.63	34.219	15.5116	0.047	0.066	7.9	146	16.1	152.9	7.60224	0.24	0.038	9.85		112	179.3	0.86	1085	1550		345.7	449.2	0.05	7.28	23.7	1397-11-06	well5002	kashan
0.59	3.64565	38.4194	0.154	0.068		416.5	59.3	308.9	35.7167		0.051	21.8	216.7	687.4	618.5	1.02	2399	3690	177.7	177.7	1019.2	1.48	7.35	25	1400-09-01	well94.drm	kashan
0.79	-0.483948	32.2026	0.053	0.05	5.2	406.5	64	182.7	32.5158	0.34	0.019	8.2	152.691	354.8	796.5	0.28	1928	2754	125.3	125.3	720.3	0.46	7.66	23.8	1393-11-20	well16.ka	kashan
0.19	4.71955	19.8426	0.016		3.8	267.3	31.7	110.4	18.054	0.24	0.016	7.7	179.622	298.6	309.6	0.53	1300	1857	147.4	147.4	408	0.15	7.82	26.2	1395-02-22	well5502	kashan
0.24	0.951465	19.3792	0.033	0.24	3.6	300	28.2	78.3	19.0139	0.13	0.028	16.645	183.277	350.6	297.6	0.81	1291	1844	150.4	150.4	313.3	0.79	7.57	29.9	1396-04-13	well5502	kashan
0.1	3.81573	18.0418	0.036	0.098	4	275.2	19.9	86.7	16.7155	0.24	0.044	18.17	153.5	227.6	324	0.38	1348	1926	125.8	125.8	299.5	1.33	7.93	27	1397-11-01	well5502	kashan
0.23	1.91817	17.7751		0.066	4	270	23.5	80	17.106	0.19	0.022	19.57	175.7	227.6	322.8	1.14	1129	1882	144	144	298	1.41	7.86	27	1398-04-10	well5502	kashan
0.11	4.3073	16.1147	0.046	0.078		233.3	24	79.9	14.7838		0.027	18		284	303.3	0.46	1210	1861		140.6	299.5	0.28	7.76	25	1400-03-27	well5502	kashan
0.41	0.516343	28.7824	0.079	0.062	5.2	397	34.3	171.4	28.4867	0.172	0.032	5.847	121.616	309.8	705.9	0.58	1858	2654	99.8	99.8	571.3	0.69	7.73	19.2	1395-12-24	well1602	kashan
0.76	5.37738	28.5378	0.03	0.026	4.9	366.7	65.6	141.5	25.6253	0.19	0.025	5.736		291.3	688.8	0.59	1991	2844		80	626.6	0.27	7.63	25	1396-03-30	well1602	kashan
0.76	0.255344	25.7205	0.065	0.028	4.7	352.1	36.1	146.5	25.5895	0.28	0.01	5.67	112.1	210.2	682.4	0.49	2040	2914		91.9	516.4	0.16	8.09	23.1	1397-06-26	well1602	kashan
0.76	-1.62549	25.2863	0.065	0.028		340	36.8	149.6	26.1219		0.01	5.67	107.2	251.3	674.1	0.49	1894	2914	87.9	87.9	527.4	0.16	8.11	23	1400-12-23	well1602	kashan
0.7	1.05191	38.2353	0.036	0.078		385.4	53.6	341.8	37.4393		0.036	22.1	216.7	770.4	618.5	0.83	2418	3720	177.7	177.7	1078	1.28	7.32	24	1400-09-01	well90	kashan
0.14	-2.38799	15.2347	0.03	0.058	2.8	225.5	24.7	66.5	15.9801	0.17	0.031	8.5	161	146.5	358.6	0.62	1203	1851	132	132	269.3	0.39	7.92	23	1399-08-20	well20.ka	kashan
0.52	-2.69517	30.3492	0.181	0.092		406.8	34.8	196	32.0304		0.042	20.7	198.3	570.8	585.3	0.97	2119	3260	162.5	162.5	635	0.36	7.66	24	1400-09-01	well97.drm	kashan
0.45	-0.7684	33.3081	0.094	0.078		406.8	42.3	243	33.8239		0.039	20.5	237.5	700.5	530.7	0.86	2119	3260	194.7	194.7	784	1.36	7.37	23	1400-09-01	well96.drm	kashan
